# Supplementary material for: Integrating teacher data literacy with TPACK: A self-report study based on a novel framework for teachers' professional development
Source: Front Psychol. 2022 Sep 29;13:966575. doi: 10.3389/fpsyg.2022.966575 (PMC9559732; doi:10.3389/fpsyg.2022.966575)
Supplement: Supplementary file 1 [file Data_Sheet_1.xls]

## Sheet: data sheet
gender	age	teaching_age	qualifications	title	grade	district	school	subject	PK1	PK2	PK3	PK4	PK	CK1	CK2	CK3	CK4	CK	TK1	TK2	TK3	TK4	TK	DK1	DK2	DK3	DK4	DK	SECK1	SECK2	SECK3	SECK	PCK1	PCK2	PCK3	PCK4	PCK	TPK1	TPK2	TPK3	TPK4	TPK	TCK1	TCK2	TCK3	TCK4	TCK	TPCK1	TPCK2
1	2	1	2	2	2	5	4	10	5	5	5	5	5	5	5	5	5	5	5	5	5	5	5	5	4	4	5	4.5	5	4	5	4.625	5	5	5	5	5	5	5	5	4	4.75	5	4	5	5	4.75	5	5
2	1	1	3	2	2	5	1	10	5	5	5	4	4.75	5	4	4	4	4.25	4	2	4	4	3.5	4	3	2	3	3	5	5	5	4.5	5	4	4	5	4.5	5	5	5	4	4.75	5	5	5	5	5	5	5
1	2	1	3	2	4	4	3	6	3	5	4	5	4.25	5	3	3	5	4	5	5	4	5	4.75	5	5	5	4	4.75	5	4	5	4.6875	5	5	5	5	5	5	5	4	4	4.5	4	5	5	4	4.5	5	5
2	2	2	2	2	2	5	1	1	5	5	5	5	5	5	5	5	5	5	4	3	3	4	3.5	5	4	5	5	4.75	5	5	5	4.9375	5	5	5	5	5	5	5	5	5	5	5	5	5	5	5	5	5
1	1	1	2	2	4	3	2	2	5	4	5	5	4.75	4	4	4	4	4	4	4	4	4	4	4	4	4	4	4	4	4	4	4	4	4	4	4	4	4	4	4	4	4	4	4	4	4	4	4	4
2	2	1	1	2	4	4	1	10	5	5	5	5	5	5	5	5	5	5	4	4	5	5	4.5	5	4	4	4	4.25	5	5	5	4.8125	4	4	4	4	4	4	5	5	5	4.75	4	4	4	4	4	5	5
2	1	1	3	2	3	5	1	10	4	2	2	2	2.5	4	4	4	4	4	4	4	4	4	4	4	4	4	4	4	3	3	3	3.25	2	4	4	5	3.75	4	4	5	5	4.5	5	5	5	5	5	4	4
2	1	1	3	3	4	3	1	10	5	5	5	5	5	5	5	5	5	5	5	5	5	5	5	5	5	5	5	5	5	5	5	5	5	5	5	5	5	5	5	5	5	5	5	5	5	5	5	5	5
1	2	1	3	1	2	2	1	2	3	3	4	4	3.5	4	3	5	4	4	5	4	3	4	4	4	3	4	3	3.5	5	4	4	4.125	4	3	4	4	3.75	4	4	3	4	3.75	4	4	3	4	3.75	4	3
2	2	1	3	2	3	4	1	2	5	4	3	5	4.25	5	5	5	5	5	4	2	2	4	3	4	4	5	4	4.25	3	3	2	3.0625	4	3	4	3	3.5	2	4	3	4	3.25	4	3	4	4	3.75	4	4
2	1	1	2	2	1	1	1	10	5	4	5	5	4.75	5	5	4	3	4.25	4	4	4	4	4	3	3	3	5	3.5	5	3	3	3.625	5	5	5	5	5	5	5	5	5	5	5	5	5	5	5	5	5
2	1	1	2	1	4	5	1	10	4	4	5	5	4.5	4	5	4	5	4.5	4	5	4	4	4.25	4	4	5	4	4.25	5	4	4	4.3125	5	4	4	4	4.25	5	4	5	4	4.5	4	5	5	4	4.5	5	4
2	2	1	3	2	4	4	4	3	4	4	2	4	3.5	5	4	4	2	3.75	2	2	3	3	2.5	1	2	2	3	2	1	1	1	1.25	5	5	5	5	5	4	4	4	4	4	2	2	2	2	2	4	4
1	1	1	3	1	3	1	1	3	5	5	5	5	5	5	5	5	5	5	5	5	5	5	5	5	4	4	4	4.25	4	1	4	3.3125	3	4	2	4	3.25	3	5	2	5	3.75	5	5	2	2	3.5	4	2
2	1	1	3	2	2	4	2	10	4	4	2	2	3	4	4	4	4	4	4	4	4	4	4	4	4	4	4	4	4	4	4	4	3	4	4	4	3.75	4	4	4	4	4	4	4	4	4	4	4	4
2	1	1	3	2	2	4	1	10	5	5	5	5	5	5	5	5	5	5	5	5	5	5	5	5	5	5	5	5	5	5	5	5	5	5	5	5	5	5	5	5	5	5	5	5	5	5	5	5	5
2	2	1	2	2	2	4	1	2	5	5	5	5	5	5	5	5	5	5	4	4	3	4	3.75	5	5	5	5	5	5	5	5	5	5	5	5	5	5	5	5	5	5	5	5	5	5	5	5	5	5
2	1	1	3	1	4	5	1	10	4	3	4	4	3.75	4	4	4	4	4	4	3	3	4	3.5	4	3	4	5	4	4	4	4	4	4	4	4	4	4	4	4	4	4	4	4	4	4	4	4	4	4
2	2	1	3	1	1	4	1	2	4	4	5	4	4.25	4	3	4	4	3.75	4	4	4	4	4	4	4	4	4	4	4	4	4	4	5	4	4	4	4.25	4	4	4	5	4.25	4	4	4	4	4	4	4
2	2	1	3	3	1	4	2	10	4	4	4	4	4	5	5	4	4	4.5	5	4	3	5	4.25	4	4	4	4	4	4	4	4	4	4	4	4	4	4	4	3	4	3	3.5	3	5	4	3	3.75	4	4
2	2	1	3	2	2	4	1	10	5	5	5	5	5	5	4	4	5	4.5	4	5	4	5	4.5	4	5	5	5	4.75	5	5	5	4.9375	5	5	5	4	4.75	4	5	4	5	4.5	5	5	5	4	4.75	5	4
2	3	2	4	4	4	4	4	1	5	5	4	5	4.75	5	4	5	5	4.75	5	4	4	5	4.5	5	4	4	5	4.5	4	4	4	4.125	5	5	5	4	4.75	4	4	5	5	4.5	5	5	4	4	4.5	4	5
2	2	1	3	1	2	4	4	10	5	5	5	5	5	5	5	5	5	5	5	5	5	5	5	5	5	5	5	5	5	5	5	5	5	5	5	5	5	5	5	5	5	5	5	5	5	5	5	5	5
2	2	1	3	1	3	5	2	10	4	4	2	2	3	4	2	4	4	3.5	2	2	2	4	2.5	4	4	2	2	3	4	4	4	3.75	4	4	4	4	4	2	2	4	4	3	2	4	4	2	3	4	4
2	1	1	4	1	4	3	1	11	3	3	3	3	3	3	3	3	3	3	3	3	3	3	3	3	3	3	3	3	3	3	3	3	3	3	3	3	3	3	3	3	3	3	3	3	3	3	3	3	3
2	2	1	3	2	4	4	4	10	4	4	5	4	4.25	5	4	5	4	4.5	5	4	5	4	4.5	4	5	4	5	4.5	4	5	4	4.375	4	4	5	4	4.25	5	4	5	4	4.5	5	4	5	5	4.75	5	5
2	2	1	3	2	4	4	1	10	4	4	2	5	3.75	5	4	5	5	4.75	5	4	2	2	3.25	4	4	4	4	4	5	4	4	4.25	5	5	4	5	4.75	4	5	4	4	4.25	4	4	5	5	4.5	4	4
2	1	1	3	2	4	2	1	2	4	4	4	4	4	4	4	3	4	3.75	4	4	4	4	4	4	4	4	4	4	4	4	4	4	4	4	4	4	4	4	4	4	4	4	4	4	4	4	4	4	4
2	2	2	4	3	4	4	4	8	5	4	4	5	4.5	4	4	5	4	4.25	4	4	4	4	4	4	4	3	4	3.75	3	3	4	3.4375	4	4	3	4	3.75	4	4	4	4	4	4	4	5	5	4.5	4	4
2	2	1	3	1	4	2	1	1	1	1	1	1	1	1	1	1	1	1	1	1	1	5	2	1	1	1	1	1	1	1	1	1	1	1	1	1	1	1	1	1	1	1	1	1	1	1	1	1	1
1	2	1	3	1	4	4	3	10	4	4	3	2	3.25	4	4	5	5	4.5	4	4	2	4	3.5	4	3	4	4	3.75	3	4	4	3.6875	4	4	5	5	4.5	5	4	3	4	4	4	4	4	3	3.75	4	4
2	2	1	3	3	3	2	1	2	5	5	5	5	5	5	5	5	5	5	5	4	4	5	4.5	5	5	5	5	5	5	4	5	4.75	5	4	5	4	4.5	5	5	5	5	5	5	5	5	5	5	5	5
2	1	1	3	2	3	4	2	10	5	4	3	5	4.25	5	3	5	4	4.25	4	3	4	4	3.75	4	4	4	4	4	4	4	4	4	5	5	4	4	4.5	3	3	4	4	3.5	4	5	5	4	4.5	4	5
2	3	1	3	1	1	3	3	10	5	4	3	4	4	5	5	5	5	5	5	5	4	4	4.5	5	3	4	5	4.25	5	5	5	4.8125	5	4	5	4	4.5	5	5	4	5	4.75	5	5	5	5	5	5	4
1	2	1	3	1	4	3	1	10	4	2	4	5	3.75	5	3	5	5	4.5	5	5	4	4	4.5	4	4	5	4	4.25	4	5	4	4.3125	4	4	5	5	4.5	4	5	5	5	4.75	5	5	5	4	4.75	4	4
2	1	1	3	2	4	3	1	10	4	4	4	4	4	5	3	5	4	4.25	4	3	3	3	3.25	4	4	4	4	4	4	4	4	4	4	4	4	4	4	4	3	3	4	3.5	4	3	4	3	3.5	3	4
1	1	5	4	5	4	5	4	2	5	5	5	5	5	5	5	5	5	5	5	5	5	5	5	5	5	5	5	5	5	5	5	5	5	5	5	5	5	5	5	5	5	5	5	5	5	5	5	5	5
2	5	5	2	5	4	1	3	2	5	5	5	4	4.75	5	5	5	4	4.75	4	4	4	4	4	5	5	5	4	4.75	4	4	4	4.1875	5	5	5	5	5	4	4	4	4	4	5	5	5	5	5	5	4
2	2	1	3	1	1	4	1	2	4	5	4	4	4.25	5	4	4	4	4.25	4	4	5	5	4.5	2	2	4	2	2.5	4	3	4	3.375	4	4	4	4	4	4	5	4	4	4.25	4	5	3	3	3.75	4	3
1	2	1	3	3	3	5	1	10	4	4	3	2	3.25	4	4	5	5	4.5	5	4	4	4	4.25	4	3	5	5	4.25	4	5	3	4.0625	4	4	4	4	4	3	4	4	4	3.75	5	5	5	5	5	4	4
2	2	1	2	2	3	1	1	2	4	4	3	4	3.75	5	5	4	4	4.5	3	3	4	4	3.5	4	4	4	4	4	3	3	3	3.25	4	4	4	4	4	4	4	3	3	3.5	4	4	4	3	3.75	4	4
2	2	1	3	3	3	2	1	1	4	4	4	4	4	4	4	4	4	4	4	4	4	4	4	4	4	4	4	4	4	4	4	4	4	4	4	4	4	4	4	4	4	4	4	4	4	4	4	4	4
2	2	1	2	2	2	1	1	2	5	4	4	4	4.25	4	4	4	4	4	4	4	4	4	4	4	4	4	4	4	4	4	4	4	4	4	4	4	4	4	4	4	4	4	4	4	4	4	4	4	4
2	2	2	3	1	1	4	1	2	4	4	3	4	3.75	5	4	4	3	4	3	3	2	3	2.75	2	2	2	1	1.75	3	1	1	1.6875	4	4	5	5	4.5	3	3	3	4	3.25	3	5	4	3	3.75	3	3
2	2	1	3	2	3	5	1	6	5	5	5	5	5	5	5	5	5	5	5	5	4	4	4.5	5	4	4	4	4.25	4	4	4	4.0625	4	4	4	4	4	4	4	4	4	4	4	4	4	4	4	4	4
2	2	1	3	2	2	5	2	10	5	5	5	5	5	5	5	5	5	5	5	5	5	5	5	4	4	4	4	4	4	4	4	4	5	5	5	5	5	5	5	5	5	5	5	5	5	5	5	5	5
2	2	1	2	5	1	4	1	2	4	4	4	5	4.25	4	5	4	5	4.5	5	4	5	4	4.5	5	5	4	5	4.75	5	4	4	4.4375	5	4	5	5	4.75	5	5	5	5	5	4	5	4	4	4.25	5	4
2	2	1	3	2	1	3	1	1	4	4	4	4	4	4	2	4	4	3.5	4	4	4	4	4	4	4	4	4	4	4	4	4	4	4	4	4	4	4	4	4	4	4	4	4	4	3	2	3.25	4	4
2	2	1	2	1	1	3	1	1	5	5	5	5	5	5	5	5	5	5	5	5	5	5	5	5	5	5	5	5	5	5	5	5	5	5	5	5	5	5	5	5	5	5	5	5	5	5	5	5	5
2	2	1	2	2	2	4	1	10	5	4	4	4	4.25	4	4	4	4	4	4	4	4	4	4	4	4	4	4	4	4	4	4	4	4	4	3	5	4	4	5	4	4	4.25	4	4	4	4	4	4	4
2	2	1	2	2	1	4	1	1	5	5	5	5	5	2	2	2	2	2	4	4	4	4	4	4	4	4	4	4	4	4	4	4	4	4	4	4	4	2	4	4	4	3.5	4	4	4	4	4	4	4
2	2	1	3	2	4	4	3	10	4	4	3	4	3.75	4	4	3	3	3.5	4	2	2	2	2.5	4	4	4	4	4	2	2	2	2.5	3	3	4	4	3.5	4	4	4	4	4	4	3	2	2	2.75	2	4
2	2	2	2	2	4	1	1	4	5	5	5	5	5	5	5	5	5	5	5	5	5	5	5	5	5	5	5	5	5	5	5	5	5	5	5	5	5	5	5	5	5	5	5	5	5	5	5	5	5
2	2	1	2	3	3	4	1	10	4	4	4	4	4	4	4	4	4	4	4	3	4	4	3.75	4	4	4	4	4	4	4	4	4	4	4	4	4	4	4	4	4	4	4	5	4	5	5	4.75	5	4
1	2	1	3	2	4	4	3	10	4	5	5	2	4	4	4	5	2	3.75	5	5	4	5	4.75	4	4	4	4	4	4	2	4	3.5	4	4	4	5	4.25	2	2	4	5	3.25	4	5	5	2	4	5	4
2	2	1	2	2	1	1	2	2	4	3	4	4	3.75	4	4	3	4	3.75	4	4	4	4	4	2	4	4	2	3	4	3	4	3.5	4	4	4	4	4	2	4	2	4	3	2	4	4	4	3.5	4	4
2	2	1	2	3	1	5	1	11	5	4	4	5	4.5	4	4	4	3	3.75	4	4	3	3	3.5	4	4	4	4	4	4	3	3	3.5	4	4	4	5	4.25	4	5	4	4	4.25	4	4	4	4	4	4	5
2	2	1	3	1	3	5	3	10	4	4	3	4	3.75	5	4	4	4	4.25	4	2	4	4	3.5	4	3	3	4	3.5	4	4	4	3.875	4	4	4	4	4	4	4	4	4	4	3	4	4	4	3.75	4	4
2	2	1	3	3	3	2	1	1	4	4	4	4	4	4	4	4	4	4	4	4	4	4	4	4	4	4	4	4	4	4	4	4	4	4	4	4	4	4	4	4	4	4	4	4	4	4	4	4	4
2	2	1	2	3	1	4	1	11	5	5	4	5	4.75	4	4	4	4	4	4	4	4	4	4	3	3	3	4	3.25	4	3	3	3.3125	4	4	4	4	4	4	4	3	4	3.75	4	4	4	4	4	4	4
2	2	1	3	2	2	5	3	10	4	4	4	5	4.25	4	4	4	4	4	5	4	4	4	4.25	4	4	4	4	4	4	4	4	4	4	4	4	4	4	4	4	4	4	4	5	4	4	5	4.5	4	4
2	2	1	2	2	1	5	1	10	4	4	4	4	4	4	4	4	4	4	3	3	3	2	2.75	4	4	4	4	4	4	4	4	4	4	4	4	4	4	4	4	4	4	4	4	4	4	4	4	4	4
2	2	1	3	2	1	5	2	2	5	4	4	4	4.25	4	4	4	4	4	4	4	4	4	4	5	5	5	5	5	5	4	4	4.5	4	4	4	4	4	4	4	4	4	4	4	4	4	4	4	4	4
2	2	1	2	2	4	4	4	10	4	4	4	4	4	4	5	5	5	4.75	4	4	4	5	4.25	5	5	5	5	5	4	4	4	4.25	5	4	4	4	4.25	4	5	5	4	4.5	4	5	4	4	4.25	5	5
1	4	5	1	3	2	1	2	1	5	5	5	5	5	5	3	4	4	4	5	5	4	4	4.5	4	3	3	2	3	5	4	3	3.75	4	4	5	5	4.5	4	4	4	3	3.75	3	5	4	4	4	4	3
2	2	1	2	2	1	4	2	10	5	5	5	5	5	5	5	5	5	5	5	5	5	5	5	5	5	5	5	5	5	5	5	5	5	5	5	5	5	5	5	5	5	5	5	5	5	5	5	5	5
2	2	1	3	1	1	3	1	3	5	5	5	5	5	5	5	5	5	5	5	5	5	5	5	5	5	5	5	5	5	5	5	5	5	5	5	5	5	5	5	5	5	5	5	5	5	5	5	5	5
2	2	1	3	3	4	3	4	10	5	5	3	5	4.5	5	5	5	4	4.75	5	4	4	5	4.5	5	4	4	5	4.5	5	4	5	4.625	5	4	5	5	4.75	5	5	5	5	5	5	5	5	5	5	5	5
1	2	1	2	2	3	5	1	10	4	4	3	4	3.75	4	4	3	4	3.75	4	4	3	4	3.75	4	2	3	3	3	4	4	3	3.5	4	4	3	4	3.75	4	3	4	3	3.5	3	3	4	4	3.5	4	3
2	2	1	2	2	3	5	1	6	4	4	4	4	4	4	4	4	4	4	4	4	4	4	4	3	3	3	3	3	4	4	4	3.75	4	4	4	4	4	4	4	4	4	4	4	4	4	4	4	4	4
2	2	1	2	2	3	4	2	11	1	1	1	1	1	1	1	1	1	1	1	1	2	1	1.25	1	1	4	4	2.5	1	4	4	2.875	1	1	4	4	2.5	1	1	4	4	2.5	5	5	4	4	4.5	4	4
2	2	1	2	2	3	5	1	4	5	5	5	5	5	5	5	5	5	5	5	5	5	5	5	5	5	5	5	5	5	5	5	5	5	5	5	5	5	5	5	4	4	4.5	4	4	4	4	4	5	4
1	2	1	3	1	3	3	1	2	4	4	3	5	4	4	3	4	4	3.75	4	5	4	5	4.5	4	5	4	4	4.25	5	5	4	4.5625	4	5	4	5	4.5	4	4	5	5	4.5	4	4	4	4	4	4	5
2	2	1	2	2	3	3	1	7	5	5	5	5	5	5	5	5	5	5	5	5	5	5	5	4	4	4	4	4	4	4	4	4	4	4	4	4	4	4	4	4	4	4	4	4	4	4	4	4	4
2	2	1	2	2	3	4	1	11	4	4	4	4	4	4	4	4	4	4	4	4	4	4	4	4	4	4	4	4	4	4	4	4	4	4	4	4	4	4	4	4	4	4	4	4	4	4	4	4	4
1	2	1	2	2	3	5	1	5	4	4	4	4	4	4	4	4	4	4	4	4	4	4	4	5	4	5	4	4.5	4	4	4	4.125	4	4	5	4	4.25	5	4	4	4	4.25	4	4	4	4	4	4	4
2	3	3	3	2	3	5	2	3	5	5	5	5	5	5	5	5	5	5	5	4	4	4	4.25	4	3	3	4	3.5	4	4	4	3.875	5	5	5	5	5	5	5	5	4	4.75	4	3	3	3	3.25	5	5
2	2	1	3	1	3	4	2	3	4	4	4	4	4	4	4	4	4	4	4	4	4	4	4	4	4	4	4	4	4	4	4	4	4	4	4	4	4	4	4	4	4	4	4	4	4	4	4	4	4
2	2	1	2	2	3	4	1	5	4	4	4	4	4	5	5	4	3	4.25	4	3	3	3	3.25	4	3	3	3	3.25	3	3	3	3.0625	4	4	4	4	4	3	3	3	4	3.25	3	4	4	4	3.75	4	4
2	2	1	3	2	3	5	2	2	5	5	5	5	5	5	5	5	5	5	4	2	2	2	2.5	1	5	2	5	3.25	5	1	1	2.5625	5	4	5	5	4.75	4	4	2	5	3.75	5	1	4	4	3.5	5	5
2	3	2	3	2	3	4	1	6	1	2	2	2	1.75	2	4	4	4	3.5	4	4	4	4	4	4	4	4	4	4	4	4	4	4	4	4	4	4	4	4	4	4	4	4	3	5	5	4	4.25	4	4
2	2	1	2	2	3	4	1	2	4	4	4	4	4	4	4	4	4	4	4	4	4	4	4	4	4	4	4	4	4	4	4	4	4	4	4	4	4	4	4	4	4	4	4	4	4	4	4	4	4
2	2	1	3	2	1	5	1	1	5	5	4	4	4.5	3	3	3	3	3	4	4	4	4	4	4	4	4	4	4	3	3	3	3.25	4	4	4	4	4	4	4	5	4	4.25	5	4	4	4	4.25	4	4
1	3	3	2	3	2	1	1	10	5	5	5	5	5	5	5	4	4	4.5	4	3	4	4	3.75	3	3	3	4	3.25	4	4	4	3.8125	4	4	4	4	4	4	4	4	4	4	4	4	4	4	4	5	5
2	2	1	3	2	1	4	2	10	4	4	3	5	4	4	3	3	3	3.25	5	4	4	5	4.5	4	4	5	5	4.5	4	4	4	4.125	4	3	4	4	3.75	4	3	4	4	3.75	5	5	5	4	4.75	5	5
2	2	1	2	2	3	4	1	11	5	5	5	5	5	5	5	5	5	5	5	4	5	5	4.75	4	4	4	4	4	4	4	4	4	4	4	4	4	4	4	4	4	4	4	4	4	4	4	4	4	4
2	3	3	2	2	3	4	1	2	5	5	5	5	5	5	5	5	5	5	5	5	5	5	5	5	5	5	5	5	5	5	5	5	5	5	5	5	5	5	5	5	5	5	5	5	5	5	5	5	5
2	4	5	1	5	4	5	4	2	1	2	1	1	1.25	1	1	1	1	1	2	2	2	2	2	2	2	2	2	2	2	2	2	2	2	2	2	2	2	2	2	2	2	2	2	2	2	2	2	2	2
2	2	1	2	2	3	5	1	3	5	5	5	5	5	5	5	5	5	5	5	5	5	5	5	5	5	5	5	5	5	5	5	5	5	5	5	5	5	5	5	5	5	5	5	5	5	5	5	5	5
2	2	2	2	2	3	4	1	5	5	5	5	5	5	5	5	5	5	5	5	5	5	5	5	1	1	1	1	1	1	1	1	1	5	5	5	5	5	5	5	5	5	5	5	5	5	5	5	5	5
2	2	1	3	2	3	5	1	7	5	5	4	5	4.75	4	4	4	4	4	5	5	5	5	5	5	5	5	5	5	5	5	5	5	5	5	5	5	5	5	5	4	5	4.75	4	5	4	5	4.5	5	5
2	2	1	2	2	3	4	2	2	4	4	4	4	4	4	4	4	4	4	4	4	4	4	4	4	4	4	4	4	4	4	3	3.75	4	4	4	4	4	4	4	4	4	4	4	4	4	4	4	4	4
2	2	1	2	2	3	5	2	11	4	4	4	4	4	4	4	4	4	4	4	4	4	4	4	4	4	4	4	4	4	4	4	4	5	4	4	4	4.25	4	4	4	4	4	4	4	4	4	4	4	4
2	3	2	3	2	3	5	2	11	5	4	4	4	4.25	5	5	5	4	4.75	4	4	4	4	4	4	4	4	4	4	4	4	4	4	4	4	4	4	4	4	4	4	4	4	4	4	4	4	4	4	4
2	3	2	3	2	3	4	2	1	5	4	4	5	4.5	5	4	5	4	4.5	5	4	4	5	4.5	4	3	4	4	3.75	4	4	4	3.9375	4	4	5	4	4.25	4	4	4	4	4	4	4	4	4	4	4	4
1	4	3	2	3	3	1	1	7	5	5	4	4	4.5	4	5	5	5	4.75	4	4	4	4	4	4	4	4	4	4	4	4	4	4	5	5	5	5	5	5	5	5	5	5	5	5	5	5	5	5	5
2	3	2	3	1	3	4	1	2	4	4	4	4	4	5	5	5	5	5	5	5	5	5	5	5	4	5	5	4.75	5	5	5	4.9375	4	4	5	4	4.25	5	4	4	4	4.25	4	5	5	4	4.5	4	5
2	2	1	3	2	2	5	1	10	4	4	3	4	3.75	3	2	4	3	3	4	4	4	3	3.75	4	4	4	5	4.25	5	4	4	4.3125	2	3	3	4	3	3	3	3	4	3.25	5	5	4	3	4.25	3	4
2	2	1	2	1	3	5	1	3	4	5	4	5	4.5	5	5	4	5	4.75	5	4	4	4	4.25	5	5	5	5	5	4	4	4	4.25	5	5	5	5	5	5	4	5	5	4.75	5	4	5	5	4.75	5	5
2	2	1	2	2	3	5	1	4	5	5	5	5	5	5	5	5	5	5	5	5	5	5	5	5	5	5	5	5	5	5	5	5	5	5	5	5	5	5	5	5	5	5	5	5	5	5	5	5	5
1	2	1	2	2	3	5	2	7	4	4	3	4	3.75	4	5	4	4	4.25	3	5	5	4	4.25	4	4	4	5	4.25	5	4	3	4.0625	4	4	5	4	4.25	5	4	4	3	4	4	4	4	4	4	4	4
2	2	1	3	1	3	5	1	9	4	4	4	4	4	4	4	4	4	4	4	4	4	4	4	4	4	4	4	4	4	4	4	4	4	4	4	4	4	4	4	4	4	4	4	4	4	4	4	4	4
2	4	4	1	3	2	1	1	2	5	5	5	5	5	5	5	5	4	4.75	4	4	4	4	4	5	5	5	4	4.75	3	2	2	2.9375	4	4	4	5	4.25	5	5	5	5	5	5	5	5	5	5	5	5
2	3	2	3	2	3	4	1	3	4	4	4	4	4	4	4	4	4	4	4	2	4	4	3.5	4	3	5	5	4.25	5	5	4	4.5625	5	5	4	5	4.75	5	4	5	4	4.5	5	4	5	5	4.75	4	5
2	2	1	2	1	3	4	1	3	5	5	5	5	5	5	5	5	5	5	5	5	5	5	5	5	5	5	5	5	5	5	5	5	5	5	5	5	5	5	5	5	5	5	5	5	5	5	5	5	5
2	3	3	2	2	3	4	1	9	5	5	5	5	5	5	5	5	5	5	5	5	5	5	5	5	5	5	5	5	5	5	5	5	5	5	5	5	5	5	5	5	5	5	5	5	5	5	5	5	5
2	2	1	3	2	1	4	2	10	4	4	4	4	4	4	4	4	4	4	4	4	4	4	4	2	2	2	4	2.5	4	3	2	2.875	4	4	4	4	4	2	3	4	3	3	4	3	4	4	3.75	3	3
2	2	1	3	2	2	1	2	10	5	5	5	5	5	5	5	5	5	5	5	5	5	5	5	5	5	5	5	5	5	4	5	4.75	5	5	5	5	5	4	4	4	4	4	4	4	4	4	4	4	4
2	2	1	3	1	3	2	1	9	4	4	4	4	4	4	4	4	4	4	4	4	4	4	4	4	4	4	4	4	3	4	3	3.5	4	3	4	3	3.5	3	4	3	4	3.5	4	3	4	3	3.5	4	3
2	3	2	2	2	3	5	2	11	4	4	4	4	4	5	5	5	5	5	4	4	3	5	4	4	4	4	4	4	4	4	4	4	4	4	4	4	4	4	4	4	4	4	4	4	4	4	4	4	4
2	2	1	2	2	3	3	1	9	5	5	5	5	5	5	5	5	5	5	5	5	5	5	5	5	5	5	5	5	5	5	5	5	5	5	5	5	5	5	5	5	5	5	5	5	5	5	5	5	5
2	3	2	2	2	3	4	2	8	4	5	4	4	4.25	5	3	5	5	4.5	4	2	2	3	2.75	4	3	3	4	3.5	4	3	3	3.375	5	5	5	5	5	4	3	4	3	3.5	4	4	4	4	4	5	4
2	4	4	3	4	2	4	4	1	5	5	5	5	5	5	4	4	4	4.25	3	4	4	4	3.75	5	5	5	5	5	4	4	5	4.5	5	5	5	5	5	5	5	5	5	5	5	5	5	5	5	5	5
2	2	1	3	2	3	4	1	6	5	4	5	5	4.75	5	5	5	5	5	4	4	4	5	4.25	4	4	4	4	4	4	4	4	4	4	5	4	4	4.25	4	4	4	4	4	4	4	4	4	4	5	4
2	2	1	3	2	3	4	1	7	5	5	5	5	5	5	5	5	4	4.75	5	4	4	4	4.25	5	5	5	5	5	5	5	5	5	5	5	5	5	5	5	4	4	5	4.5	5	5	5	5	5	5	5
2	2	1	2	2	1	1	1	11	4	5	4	5	4.5	5	5	5	5	5	5	4	4	4	4.25	5	5	4	5	4.75	5	4	4	4.4375	5	5	5	5	5	5	5	5	5	5	5	5	4	4	4.5	4	4
2	2	1	2	2	3	4	2	10	5	5	5	5	5	5	5	5	5	5	5	5	5	5	5	5	5	5	5	5	5	5	5	5	5	5	5	5	5	5	5	5	5	5	4	5	5	5	4.75	5	5
2	2	1	3	1	4	1	1	11	4	4	4	4	4	4	4	4	4	4	4	4	4	4	4	4	4	4	4	4	4	4	4	4	4	4	4	4	4	4	4	4	4	4	4	4	4	4	4	4	4
2	3	3	2	3	3	4	1	2	4	4	4	4	4	4	4	4	4	4	4	5	5	5	4.75	4	4	4	4	4	4	4	4	4	4	4	4	4	4	4	4	4	4	4	4	4	4	4	4	4	4
2	2	1	3	3	2	4	1	10	2	4	2	4	3	3	4	4	4	3.75	4	4	3	3	3.5	4	4	4	4	4	4	4	4	4	3	4	4	4	3.75	4	4	4	4	4	4	4	4	4	4	4	4
2	2	1	3	1	1	4	2	2	5	5	4	4	4.5	5	5	5	4	4.75	5	4	5	4	4.5	4	4	5	5	4.5	5	4	4	4.375	5	5	5	5	5	4	4	5	5	4.5	4	5	5	5	4.75	5	5
2	2	1	2	2	3	4	1	7	4	4	4	4	4	3	4	4	4	3.75	4	2	2	3	2.75	4	4	4	4	4	4	3	2	3.25	4	4	4	4	4	4	3	3	3	3.25	3	3	3	3	3	4	4
1	5	5	2	3	2	4	3	2	5	5	4	5	4.75	5	5	5	5	5	5	5	4	5	4.75	5	5	5	5	5	5	5	5	5	5	5	5	5	5	5	5	5	5	5	5	5	5	5	5	5	5
1	3	1	2	2	3	4	1	5	4	4	4	4	4	4	4	4	4	4	5	4	4	4	4.25	4	4	4	4	4	4	4	4	4	4	4	4	4	4	4	4	4	4	4	4	4	4	4	4	4	4
2	2	1	3	2	3	5	1	10	5	5	3	4	4.25	5	5	4	5	4.75	5	4	4	4	4.25	4	4	4	4	4	5	5	4	4.5	4	4	4	4	4	5	4	5	5	4.75	4	5	5	5	4.75	5	5
1	2	1	2	1	4	1	1	10	4	4	5	4	4.25	5	3	5	5	4.5	3	3	3	4	3.25	4	4	4	4	4	3	2	2	2.75	4	4	5	5	4.5	5	5	5	4	4.75	3	5	5	4	4.25	4	4
1	2	1	3	3	4	1	3	5	5	4	5	5	4.75	4	5	4	5	4.5	4	5	4	5	4.5	5	5	5	5	5	5	5	5	5	5	4	5	4	4.5	5	4	5	4	4.5	5	4	5	4	4.5	4	5
2	5	5	1	4	1	3	1	2	4	5	4	4	4.25	5	4	4	4	4.25	5	5	3	4	4.25	4	5	4	5	4.5	5	5	5	4.875	5	5	5	5	5	5	5	5	5	5	5	5	5	5	5	5	5
1	2	1	3	1	4	4	1	7	4	2	4	4	3.5	5	4	5	3	4.25	5	4	5	5	4.75	4	3	5	4	4	4	4	3	3.75	4	4	4	4	4	5	4	5	3	4.25	4	5	5	4	4.5	4	5
2	2	1	2	2	3	4	1	4	4	3	4	3	3.5	4	4	4	3	3.75	3	3	3	3	3	3	3	3	4	3.25	3	3	3	3.0625	4	4	4	3	3.75	3	3	3	4	3.25	4	3	3	3	3.25	4	4
2	2	1	3	2	3	4	2	3	5	5	5	5	5	5	5	5	5	5	5	5	5	5	5	5	5	5	5	5	5	5	5	5	5	5	5	5	5	5	5	5	5	5	5	5	5	5	5	5	5
2	2	1	2	2	3	5	1	2	5	5	5	5	5	5	5	5	5	5	4	4	4	5	4.25	5	5	5	5	5	5	5	5	5	5	5	5	5	5	5	5	5	5	5	5	5	5	5	5	5	5
2	3	3	3	2	3	4	2	3	5	5	5	5	5	4	4	4	3	3.75	5	4	4	4	4.25	5	5	5	4	4.75	5	4	4	4.4375	5	5	4	4	4.5	4	4	4	4	4	3	3	3	3	3	3	3
2	2	1	3	2	3	4	1	4	4	3	3	4	3.5	5	5	5	5	5	4	4	4	4	4	4	3	4	4	3.75	4	3	3	3.4375	4	4	5	4	4.25	4	4	3	3	3.5	3	3	3	3	3	4	4
2	2	1	2	2	3	4	2	3	5	4	4	4	4.25	5	5	5	5	5	5	5	5	5	5	5	5	5	5	5	5	4	4	4.5	4	4	4	4	4	5	5	5	5	5	5	5	5	5	5	5	5
2	2	1	2	2	3	4	1	6	4	5	4	5	4.5	4	5	4	5	4.5	5	4	5	4	4.5	4	5	4	5	4.5	4	5	4	4.375	5	4	5	5	4.75	4	5	4	5	4.5	4	5	4	4	4.25	5	4
2	3	2	2	3	3	4	1	2	5	5	5	5	5	5	5	5	5	5	5	5	5	5	5	5	5	5	5	5	5	5	5	5	5	5	5	5	5	5	5	5	5	5	5	5	5	5	5	5	5
2	2	1	2	2	3	4	1	1	4	4	4	4	4	5	4	4	4	4.25	4	4	2	4	3.5	4	4	4	4	4	4	4	4	4	4	4	4	4	4	4	4	4	4	4	4	4	4	4	4	4	4
1	2	1	2	1	3	4	2	4	5	4	5	4	4.5	5	5	5	5	5	5	2	1	2	2.5	3	3	2	3	2.75	2	2	2	2.1875	4	4	4	4	4	3	3	3	4	3.25	3	3	4	4	3.5	4	4
2	2	1	3	2	3	4	1	6	5	5	5	5	5	4	4	4	4	4	5	5	5	5	5	5	5	5	5	5	5	5	5	5	5	5	5	5	5	5	5	5	5	5	5	5	5	5	5	5	5
2	2	1	4	5	4	5	4	10	5	5	5	5	5	5	5	5	5	5	5	5	5	5	5	5	5	5	5	5	5	5	5	5	5	5	5	5	5	5	5	5	5	5	5	5	5	5	5	5	5
2	2	1	3	2	2	5	2	10	4	4	3	4	3.75	4	4	4	4	4	5	4	4	5	4.5	5	5	5	5	5	5	4	4	4.5	4	4	3	4	3.75	4	4	4	3	3.75	5	5	5	5	5	5	5
2	2	1	3	2	4	4	3	10	4	5	4	5	4.5	5	5	5	5	5	4	4	4	5	4.25	5	5	5	5	5	5	5	5	5	5	5	5	5	5	5	5	4	4	4.5	5	5	5	5	5	5	5
2	2	1	3	2	3	5	2	9	5	5	5	5	5	5	5	5	5	5	5	5	5	5	5	5	5	5	5	5	5	5	5	5	5	5	5	5	5	5	5	5	5	5	5	5	5	5	5	5	5
2	2	1	3	1	3	4	2	10	4	4	4	4	4	4	4	4	4	4	5	5	5	5	5	5	4	4	5	4.5	5	5	5	4.875	5	4	4	4	4.25	4	4	4	4	4	4	4	4	4	4	4	4
2	2	1	3	1	3	3	1	7	5	5	5	5	5	5	5	5	5	5	5	5	5	5	5	5	5	5	5	5	4	4	4	4.25	5	5	5	5	5	5	5	5	5	5	5	5	5	5	5	5	5
2	2	1	2	2	2	5	1	10	4	4	4	4	4	5	4	4	4	4.25	4	4	4	4	4	4	4	4	4	4	4	4	4	4	4	4	4	4	4	4	4	4	4	4	4	4	4	4	4	4	4
2	3	2	2	3	3	4	1	10	5	5	5	5	5	5	5	5	5	5	5	5	5	5	5	5	5	5	5	5	5	5	5	5	5	5	5	5	5	5	5	5	5	5	5	5	5	5	5	5	5
2	2	1	3	1	3	4	1	2	4	4	4	4	4	4	4	4	4	4	2	2	2	2	2	3	3	3	3	3	2	2	2	2.25	4	4	4	4	4	2	4	3	3	3	2	2	2	2	2	2	2
2	2	1	3	2	2	4	2	10	4	4	4	4	4	5	5	5	5	5	5	4	4	5	4.5	5	4	4	4	4.25	4	4	4	4.0625	4	5	4	5	4.5	5	4	5	5	4.75	4	4	4	5	4.25	4	4
2	2	1	2	2	1	5	2	1	5	5	5	5	5	5	4	5	4	4.5	4	4	3	4	3.75	4	3	3	4	3.5	3	3	3	3.125	4	5	5	5	4.75	4	4	4	4	4	4	4	4	4	4	4	4
2	3	3	2	2	3	5	1	2	5	5	5	5	5	5	5	5	5	5	5	5	5	5	5	5	5	5	5	5	5	5	5	5	5	5	5	5	5	5	5	5	5	5	5	5	5	5	5	5	5
2	2	1	3	3	4	3	1	6	5	5	5	5	5	5	5	5	5	5	4	4	4	4	4	5	5	5	5	5	5	5	5	5	5	5	5	4	4.75	4	4	4	5	4.25	5	4	5	4	4.5	5	4
2	2	1	2	2	1	4	2	1	4	4	4	4	4	4	4	4	4	4	3	4	3	4	3.5	3	3	3	3	3	4	3	3	3.25	4	4	4	4	4	4	4	4	4	4	4	4	3	3	3.5	4	4
2	2	1	3	2	2	4	1	10	5	4	3	4	4	4	4	4	4	4	4	4	4	4	4	4	4	4	5	4.25	4	5	5	4.5625	4	4	5	5	4.5	5	5	5	4	4.75	5	5	5	5	5	5	5
1	3	2	2	2	3	1	1	4	4	4	4	4	4	4	4	4	4	4	4	4	4	4	4	4	4	4	4	4	4	4	4	4	4	4	4	4	4	4	4	4	4	4	4	4	4	4	4	4	4
2	2	1	3	1	3	1	1	1	4	5	4	5	4.5	5	4	5	5	4.75	5	4	4	4	4.25	4	5	4	5	4.5	4	4	4	4.125	5	4	4	5	4.5	4	5	4	5	4.5	4	4	4	4	4	4	4
2	3	2	3	2	4	2	1	10	5	5	5	5	5	5	4	5	4	4.5	5	5	5	5	5	4	4	3	4	3.75	5	5	5	4.6875	5	5	5	5	5	4	4	5	4	4.25	5	5	5	4	4.75	4	4
2	2	1	3	1	3	4	1	10	3	4	2	4	3.25	4	3	4	4	3.75	3	2	4	3	3	4	3	4	5	4	4	3	3	3.5	3	4	4	3	3.5	3	4	2	4	3.25	4	3	3	3	3.25	4	3
2	2	1	3	2	2	4	2	1	2	2	2	3	2.25	4	4	4	4	4	4	4	3	4	3.75	2	2	2	2	2	3	3	3	2.75	4	4	4	4	4	2	3	2	4	2.75	4	4	4	4	4	4	4
1	2	1	3	3	4	1	4	10	4	4	4	4	4	4	4	4	4	4	3	3	3	4	3.25	4	3	3	4	3.5	4	3	3	3.375	3	3	3	3	3	4	4	4	4	4	4	4	4	4	4	4	4
2	5	5	4	5	4	5	4	10	1	1	1	1	1	1	1	1	1	1	1	1	1	1	1	1	1	1	1	1	1	1	1	1	1	1	1	1	1	1	1	1	1	1	1	1	1	1	1	1	1
2	4	4	2	3	2	1	1	1	5	5	5	5	5	5	5	5	5	5	5	5	5	5	5	5	5	5	5	5	5	5	5	5	5	5	5	5	5	5	5	5	5	5	5	5	5	5	5	5	5
1	3	1	2	3	1	3	1	4	4	3	2	4	3.25	3	4	3	4	3.5	3	4	3	2	3	1	2	3	4	2.5	5	4	3	3.625	1	2	3	4	2.5	5	4	3	2	3.5	1	2	3	4	2.5	5	4
2	2	1	2	2	3	5	2	2	5	5	5	5	5	5	5	5	5	5	4	4	4	4	4	4	4	4	4	4	5	4	4	4.25	5	5	5	5	5	5	4	5	4	4.5	5	4	4	4	4.25	5	5
2	2	1	2	1	1	4	1	3	5	5	5	5	5	5	5	5	5	5	5	5	5	5	5	5	5	5	5	5	4	4	4	4.25	5	5	5	5	5	4	4	4	4	4	5	5	4	5	4.75	5	4
2	2	1	2	2	3	1	1	7	5	4	3	4	4	4	3	3	4	3.5	4	2	2	3	2.75	2	2	3	5	3	4	3	3	3.25	3	3	4	4	3.5	4	4	3	3	3.5	3	3	3	3	3	3	4
2	3	3	1	2	1	1	1	1	5	5	4	4	4.5	4	4	4	4	4	4	3	3	3	3.25	4	4	4	4	4	4	4	4	4	4	4	4	4	4	4	4	4	4	4	4	4	4	4	4	4	4
2	2	1	2	5	1	1	1	10	3	3	3	3	3	4	4	4	4	4	4	4	4	4	4	4	4	4	4	4	4	4	4	4	4	4	4	4	4	4	4	4	4	4	4	4	4	4	4	4	4
2	2	1	2	2	3	1	1	2	4	4	4	4	4	5	4	4	4	4.25	4	2	3	4	3.25	4	4	4	4	4	4	3	3	3.5	4	4	4	4	4	4	4	4	4	4	5	4	3	3	3.75	4	4
1	2	1	2	1	2	3	2	8	4	4	2	3	3.25	4	5	5	4	4.5	4	3	3	4	3.5	4	3	3	3	3.25	4	3	4	3.5625	3	4	4	4	3.75	5	4	5	2	4	4	4	5	4	4.25	4	5
1	2	1	2	2	1	1	1	1	4	2	3	5	3.5	2	4	4	4	3.5	2	2	4	2	2.5	2	2	4	5	3.25	3	3	3	3.0625	4	4	4	4	4	4	3	2	2	2.75	2	4	4	4	3.5	4	2
1	2	1	2	2	2	4	2	1	4	4	4	4	4	4	4	4	4	4	4	4	4	4	4	4	4	4	4	4	4	4	4	4	4	4	4	4	4	5	4	4	4	4.25	4	4	4	4	4	4	4
1	2	1	2	1	3	4	1	10	5	5	5	5	5	5	5	5	5	5	5	5	5	5	5	3	3	4	5	3.75	5	5	5	4.6875	5	5	5	5	5	5	5	5	5	5	5	5	5	5	5	4	4
1	2	1	2	2	2	5	4	10	5	5	5	5	5	5	5	5	5	5	5	5	5	5	5	5	4	4	5	4.5	5	4	5	4.625	5	5	5	5	5	5	5	5	4	4.75	5	4	5	5	4.75	5	5
2	1	1	3	2	2	5	1	10	5	5	5	4	4.75	5	4	4	4	4.25	4	2	4	4	3.5	4	3	2	3	3	5	5	5	4.5	5	4	4	5	4.5	5	5	5	4	4.75	5	5	5	5	5	5	5
1	2	1	3	2	4	4	3	6	3	5	4	5	4.25	5	3	3	5	4	5	5	4	5	4.75	5	5	5	4	4.75	5	4	5	4.6875	5	5	5	5	5	5	5	4	4	4.5	4	5	5	4	4.5	5	5
2	2	2	2	2	2	5	1	1	5	5	5	5	5	5	5	5	5	5	4	3	3	4	3.5	5	4	5	5	4.75	5	5	5	4.9375	5	5	5	5	5	5	5	5	5	5	5	5	5	5	5	5	5
1	1	1	2	2	4	3	2	2	5	4	5	5	4.75	4	4	4	4	4	4	4	4	4	4	4	4	4	4	4	4	4	4	4	4	4	4	4	4	4	4	4	4	4	4	4	4	4	4	4	4
2	2	1	1	2	4	4	1	10	5	5	5	5	5	5	5	5	5	5	4	4	5	5	4.5	5	4	4	4	4.25	5	5	5	4.8125	4	4	4	4	4	4	5	5	5	4.75	4	4	4	4	4	5	5
2	1	1	3	2	3	5	1	10	4	2	2	2	2.5	4	4	4	4	4	4	4	4	4	4	4	4	4	4	4	3	3	3	3.25	2	4	4	5	3.75	4	4	5	5	4.5	5	5	5	5	5	4	4
2	1	1	3	3	4	3	1	10	5	5	5	5	5	5	5	5	5	5	5	5	5	5	5	5	5	5	5	5	5	5	5	5	5	5	5	5	5	5	5	5	5	5	5	5	5	5	5	5	5
1	2	1	3	1	2	2	1	2	3	3	4	4	3.5	4	3	5	4	4	5	4	3	4	4	4	3	4	3	3.5	5	4	4	4.125	4	3	4	4	3.75	4	4	3	4	3.75	4	4	3	4	3.75	4	3
2	2	1	3	2	3	4	1	2	5	4	3	5	4.25	5	5	5	5	5	4	2	2	4	3	4	4	5	4	4.25	3	3	2	3.0625	4	3	4	3	3.5	2	4	3	4	3.25	4	3	4	4	3.75	4	4
2	1	1	2	2	1	1	1	10	5	4	5	5	4.75	5	5	4	3	4.25	4	4	4	4	4	3	3	3	5	3.5	5	3	3	3.625	5	5	5	5	5	5	5	5	5	5	5	5	5	5	5	5	5
2	1	1	2	1	4	5	1	10	4	4	5	5	4.5	4	5	4	5	4.5	4	5	4	4	4.25	4	4	5	4	4.25	5	4	4	4.3125	5	4	4	4	4.25	5	4	5	4	4.5	4	5	5	4	4.5	5	4
2	2	1	3	2	4	4	4	3	4	4	2	4	3.5	5	4	4	2	3.75	2	2	3	3	2.5	1	2	2	3	2	1	1	1	1.25	5	5	5	5	5	4	4	4	4	4	2	2	2	2	2	4	4
1	1	1	3	1	3	1	1	3	5	5	5	5	5	5	5	5	5	5	5	5	5	5	5	5	4	4	4	4.25	4	1	4	3.3125	3	4	2	4	3.25	3	5	2	5	3.75	5	5	2	2	3.5	4	2
2	1	1	3	2	2	4	2	10	4	4	2	2	3	4	4	4	4	4	4	4	4	4	4	4	4	4	4	4	4	4	4	4	3	4	4	4	3.75	4	4	4	4	4	4	4	4	4	4	4	4
2	1	1	3	2	2	4	1	10	5	5	5	5	5	5	5	5	5	5	5	5	5	5	5	5	5	5	5	5	5	5	5	5	5	5	5	5	5	5	5	5	5	5	5	5	5	5	5	5	5
2	2	1	2	2	2	4	1	2	5	5	5	5	5	5	5	5	5	5	4	4	3	4	3.75	5	5	5	5	5	5	5	5	5	5	5	5	5	5	5	5	5	5	5	5	5	5	5	5	5	5
2	1	1	3	1	4	5	1	10	4	3	4	4	3.75	4	4	4	4	4	4	3	3	4	3.5	4	3	4	5	4	4	4	4	4	4	4	4	4	4	4	4	4	4	4	4	4	4	4	4	4	4
2	2	1	3	1	1	4	1	2	4	4	5	4	4.25	4	3	4	4	3.75	4	4	4	4	4	4	4	4	4	4	4	4	4	4	5	4	4	4	4.25	4	4	4	5	4.25	4	4	4	4	4	4	4
2	2	1	3	3	1	4	2	10	4	4	4	4	4	5	5	4	4	4.5	5	4	3	5	4.25	4	4	4	4	4	4	4	4	4	4	4	4	4	4	4	3	4	3	3.5	3	5	4	3	3.75	4	4
2	2	1	3	2	2	4	1	10	5	5	5	5	5	5	4	4	5	4.5	4	5	4	5	4.5	4	5	5	5	4.75	5	5	5	4.9375	5	5	5	4	4.75	4	5	4	5	4.5	5	5	5	4	4.75	5	4
2	3	2	4	4	4	4	4	1	5	5	4	5	4.75	5	4	5	5	4.75	5	4	4	5	4.5	5	4	4	5	4.5	4	4	4	4.125	5	5	5	4	4.75	4	4	5	5	4.5	5	5	4	4	4.5	4	5
2	2	1	3	1	2	4	4	10	5	5	5	5	5	5	5	5	5	5	5	5	5	5	5	5	5	5	5	5	5	5	5	5	5	5	5	5	5	5	5	5	5	5	5	5	5	5	5	5	5
2	2	1	3	1	3	5	2	10	4	4	2	2	3	4	2	4	4	3.5	2	2	2	4	2.5	4	4	2	2	3	4	4	4	3.75	4	4	4	4	4	2	2	4	4	3	2	4	4	2	3	4	4
2	1	1	4	1	4	3	1	11	3	3	3	3	3	3	3	3	3	3	3	3	3	3	3	3	3	3	3	3	3	3	3	3	3	3	3	3	3	3	3	3	3	3	3	3	3	3	3	3	3
2	2	1	3	2	4	4	4	10	4	4	5	4	4.25	5	4	5	4	4.5	5	4	5	4	4.5	4	5	4	5	4.5	4	5	4	4.375	4	4	5	4	4.25	5	4	5	4	4.5	5	4	5	5	4.75	5	5
2	2	1	3	2	4	4	1	10	4	4	2	5	3.75	5	4	5	5	4.75	5	4	2	2	3.25	4	4	4	4	4	5	4	4	4.25	5	5	4	5	4.75	4	5	4	4	4.25	4	4	5	5	4.5	4	4
2	1	1	3	2	4	2	1	2	4	4	4	4	4	4	4	3	4	3.75	4	4	4	4	4	4	4	4	4	4	4	4	4	4	4	4	4	4	4	4	4	4	4	4	4	4	4	4	4	4	4
2	2	2	4	3	4	4	4	8	5	4	4	5	4.5	4	4	5	4	4.25	4	4	4	4	4	4	4	3	4	3.75	3	3	4	3.4375	4	4	3	4	3.75	4	4	4	4	4	4	4	5	5	4.5	4	4
2	2	1	3	1	4	2	1	1	1	1	1	1	1	1	1	1	1	1	1	1	1	5	2	1	1	1	1	1	1	1	1	1	1	1	1	1	1	1	1	1	1	1	1	1	1	1	1	1	1
1	2	1	3	1	4	4	3	10	4	4	3	2	3.25	4	4	5	5	4.5	4	4	2	4	3.5	4	3	4	4	3.75	3	4	4	3.6875	4	4	5	5	4.5	5	4	3	4	4	4	4	4	3	3.75	4	4
2	2	1	3	3	3	2	1	2	5	5	5	5	5	5	5	5	5	5	5	4	4	5	4.5	5	5	5	5	5	5	4	5	4.75	5	4	5	4	4.5	5	5	5	5	5	5	5	5	5	5	5	5
2	1	1	3	2	3	4	2	10	5	4	3	5	4.25	5	3	5	4	4.25	4	3	4	4	3.75	4	4	4	4	4	4	4	4	4	5	5	4	4	4.5	3	3	4	4	3.5	4	5	5	4	4.5	4	5
2	3	1	3	1	1	3	3	10	5	4	3	4	4	5	5	5	5	5	5	5	4	4	4.5	5	3	4	5	4.25	5	5	5	4.8125	5	4	5	4	4.5	5	5	4	5	4.75	5	5	5	5	5	5	4
1	2	1	3	1	4	3	1	10	4	2	4	5	3.75	5	3	5	5	4.5	5	5	4	4	4.5	4	4	5	4	4.25	4	5	4	4.3125	4	4	5	5	4.5	4	5	5	5	4.75	5	5	5	4	4.75	4	4
2	1	1	3	2	4	3	1	10	4	4	4	4	4	5	3	5	4	4.25	4	3	3	3	3.25	4	4	4	4	4	4	4	4	4	4	4	4	4	4	4	3	3	4	3.5	4	3	4	3	3.5	3	4
1	1	5	4	5	4	5	4	2	5	5	5	5	5	5	5	5	5	5	5	5	5	5	5	5	5	5	5	5	5	5	5	5	5	5	5	5	5	5	5	5	5	5	5	5	5	5	5	5	5
2	5	5	2	5	4	1	3	2	5	5	5	4	4.75	5	5	5	4	4.75	4	4	4	4	4	5	5	5	4	4.75	4	4	4	4.1875	5	5	5	5	5	4	4	4	4	4	5	5	5	5	5	5	4
2	2	1	3	1	1	4	1	2	4	5	4	4	4.25	5	4	4	4	4.25	4	4	5	5	4.5	2	2	4	2	2.5	4	3	4	3.375	4	4	4	4	4	4	5	4	4	4.25	4	5	3	3	3.75	4	3
1	2	1	3	3	3	5	1	10	4	4	3	2	3.25	4	4	5	5	4.5	5	4	4	4	4.25	4	3	5	5	4.25	4	5	3	4.0625	4	4	4	4	4	3	4	4	4	3.75	5	5	5	5	5	4	4
2	2	1	2	2	3	1	1	2	4	4	3	4	3.75	5	5	4	4	4.5	3	3	4	4	3.5	4	4	4	4	4	3	3	3	3.25	4	4	4	4	4	4	4	3	3	3.5	4	4	4	3	3.75	4	4
2	2	1	3	3	3	2	1	1	4	4	4	4	4	4	4	4	4	4	4	4	4	4	4	4	4	4	4	4	4	4	4	4	4	4	4	4	4	4	4	4	4	4	4	4	4	4	4	4	4
2	2	1	2	2	2	1	1	2	5	4	4	4	4.25	4	4	4	4	4	4	4	4	4	4	4	4	4	4	4	4	4	4	4	4	4	4	4	4	4	4	4	4	4	4	4	4	4	4	4	4
2	2	2	3	1	1	4	1	2	4	4	3	4	3.75	5	4	4	3	4	3	3	2	3	2.75	2	2	2	1	1.75	3	1	1	1.6875	4	4	5	5	4.5	3	3	3	4	3.25	3	5	4	3	3.75	3	3
2	2	1	3	2	3	5	1	6	5	5	5	5	5	5	5	5	5	5	5	5	4	4	4.5	5	4	4	4	4.25	4	4	4	4.0625	4	4	4	4	4	4	4	4	4	4	4	4	4	4	4	4	4
2	2	1	3	2	2	5	2	10	5	5	5	5	5	5	5	5	5	5	5	5	5	5	5	4	4	4	4	4	4	4	4	4	5	5	5	5	5	5	5	5	5	5	5	5	5	5	5	5	5
2	2	1	2	5	1	4	1	2	4	4	4	5	4.25	4	5	4	5	4.5	5	4	5	4	4.5	5	5	4	5	4.75	5	4	4	4.4375	5	4	5	5	4.75	5	5	5	5	5	4	5	4	4	4.25	5	4
2	2	1	3	2	1	3	1	1	4	4	4	4	4	4	2	4	4	3.5	4	4	4	4	4	4	4	4	4	4	4	4	4	4	4	4	4	4	4	4	4	4	4	4	4	4	3	2	3.25	4	4
2	2	1	2	1	1	3	1	1	5	5	5	5	5	5	5	5	5	5	5	5	5	5	5	5	5	5	5	5	5	5	5	5	5	5	5	5	5	5	5	5	5	5	5	5	5	5	5	5	5
2	2	1	2	2	2	4	1	10	5	4	4	4	4.25	4	4	4	4	4	4	4	4	4	4	4	4	4	4	4	4	4	4	4	4	4	3	5	4	4	5	4	4	4.25	4	4	4	4	4	4	4
2	2	1	2	2	1	4	1	1	5	5	5	5	5	2	2	2	2	2	4	4	4	4	4	4	4	4	4	4	4	4	4	4	4	4	4	4	4	2	4	4	4	3.5	4	4	4	4	4	4	4
2	2	1	3	2	4	4	3	10	4	4	3	4	3.75	4	4	3	3	3.5	4	2	2	2	2.5	4	4	4	4	4	2	2	2	2.5	3	3	4	4	3.5	4	4	4	4	4	4	3	2	2	2.75	2	4
2	2	2	2	2	4	1	1	4	5	5	5	5	5	5	5	5	5	5	5	5	5	5	5	5	5	5	5	5	5	5	5	5	5	5	5	5	5	5	5	5	5	5	5	5	5	5	5	5	5
2	2	1	2	3	3	4	1	10	4	4	4	4	4	4	4	4	4	4	4	3	4	4	3.75	4	4	4	4	4	4	4	4	4	4	4	4	4	4	4	4	4	4	4	5	4	5	5	4.75	5	4
1	2	1	3	2	4	4	3	10	4	5	5	2	4	4	4	5	2	3.75	5	5	4	5	4.75	4	4	4	4	4	4	2	4	3.5	4	4	4	5	4.25	2	2	4	5	3.25	4	5	5	2	4	5	4
2	2	1	2	2	1	1	2	2	4	3	4	4	3.75	4	4	3	4	3.75	4	4	4	4	4	2	4	4	2	3	4	3	4	3.5	4	4	4	4	4	2	4	2	4	3	2	4	4	4	3.5	4	4
2	2	1	2	3	1	5	1	11	5	4	4	5	4.5	4	4	4	3	3.75	4	4	3	3	3.5	4	4	4	4	4	4	3	3	3.5	4	4	4	5	4.25	4	5	4	4	4.25	4	4	4	4	4	4	5
2	2	1	3	1	3	5	3	10	4	4	3	4	3.75	5	4	4	4	4.25	4	2	4	4	3.5	4	3	3	4	3.5	4	4	4	3.875	4	4	4	4	4	4	4	4	4	4	3	4	4	4	3.75	4	4
2	2	1	3	3	3	2	1	1	4	4	4	4	4	4	4	4	4	4	4	4	4	4	4	4	4	4	4	4	4	4	4	4	4	4	4	4	4	4	4	4	4	4	4	4	4	4	4	4	4
2	2	1	2	3	1	4	1	11	5	5	4	5	4.75	4	4	4	4	4	4	4	4	4	4	3	3	3	4	3.25	4	3	3	3.3125	4	4	4	4	4	4	4	3	4	3.75	4	4	4	4	4	4	4
2	2	1	3	2	2	5	3	10	4	4	4	5	4.25	4	4	4	4	4	5	4	4	4	4.25	4	4	4	4	4	4	4	4	4	4	4	4	4	4	4	4	4	4	4	5	4	4	5	4.5	4	4
2	2	1	2	2	1	5	1	10	4	4	4	4	4	4	4	4	4	4	3	3	3	2	2.75	4	4	4	4	4	4	4	4	4	4	4	4	4	4	4	4	4	4	4	4	4	4	4	4	4	4
2	2	1	3	2	1	5	2	2	5	4	4	4	4.25	4	4	4	4	4	4	4	4	4	4	5	5	5	5	5	5	4	4	4.5	4	4	4	4	4	4	4	4	4	4	4	4	4	4	4	4	4
2	2	1	2	2	4	4	4	10	4	4	4	4	4	4	5	5	5	4.75	4	4	4	5	4.25	5	5	5	5	5	4	4	4	4.25	5	4	4	4	4.25	4	5	5	4	4.5	4	5	4	4	4.25	5	5
1	4	5	1	3	2	1	2	1	5	5	5	5	5	5	3	4	4	4	5	5	4	4	4.5	4	3	3	2	3	5	4	3	3.75	4	4	5	5	4.5	4	4	4	3	3.75	3	5	4	4	4	4	3
2	2	1	2	2	1	4	2	10	5	5	5	5	5	5	5	5	5	5	5	5	5	5	5	5	5	5	5	5	5	5	5	5	5	5	5	5	5	5	5	5	5	5	5	5	5	5	5	5	5
2	2	1	3	1	1	3	1	3	5	5	5	5	5	5	5	5	5	5	5	5	5	5	5	5	5	5	5	5	5	5	5	5	5	5	5	5	5	5	5	5	5	5	5	5	5	5	5	5	5
2	2	1	3	3	4	3	4	10	5	5	3	5	4.5	5	5	5	4	4.75	5	4	4	5	4.5	5	4	4	5	4.5	5	4	5	4.625	5	4	5	5	4.75	5	5	5	5	5	5	5	5	5	5	5	5
1	2	1	2	2	3	5	1	10	4	4	3	4	3.75	4	4	3	4	3.75	4	4	3	4	3.75	4	2	3	3	3	4	4	3	3.5	4	4	3	4	3.75	4	3	4	3	3.5	3	3	4	4	3.5	4	3
2	2	1	2	2	3	5	1	6	4	4	4	4	4	4	4	4	4	4	4	4	4	4	4	3	3	3	3	3	4	4	4	3.75	4	4	4	4	4	4	4	4	4	4	4	4	4	4	4	4	4
2	2	1	2	2	3	4	2	11	1	1	1	1	1	1	1	1	1	1	1	1	2	1	1.25	1	1	4	4	2.5	1	4	4	2.875	1	1	4	4	2.5	1	1	4	4	2.5	5	5	4	4	4.5	4	4
2	2	1	2	2	3	5	1	4	5	5	5	5	5	5	5	5	5	5	5	5	5	5	5	5	5	5	5	5	5	5	5	5	5	5	5	5	5	5	5	4	4	4.5	4	4	4	4	4	5	4
1	2	1	3	1	3	3	1	2	4	4	3	5	4	4	3	4	4	3.75	4	5	4	5	4.5	4	5	4	4	4.25	5	5	4	4.5625	4	5	4	5	4.5	4	4	5	5	4.5	4	4	4	4	4	4	5
2	2	1	2	2	3	3	1	7	5	5	5	5	5	5	5	5	5	5	5	5	5	5	5	4	4	4	4	4	4	4	4	4	4	4	4	4	4	4	4	4	4	4	4	4	4	4	4	4	4
2	2	1	2	2	3	4	1	11	4	4	4	4	4	4	4	4	4	4	4	4	4	4	4	4	4	4	4	4	4	4	4	4	4	4	4	4	4	4	4	4	4	4	4	4	4	4	4	4	4
1	2	1	2	2	3	5	1	5	4	4	4	4	4	4	4	4	4	4	4	4	4	4	4	5	4	5	4	4.5	4	4	4	4.125	4	4	5	4	4.25	5	4	4	4	4.25	4	4	4	4	4	4	4
2	3	3	3	2	3	5	2	3	5	5	5	5	5	5	5	5	5	5	5	4	4	4	4.25	4	3	3	4	3.5	4	4	4	3.875	5	5	5	5	5	5	5	5	4	4.75	4	3	3	3	3.25	5	5
2	2	1	3	1	3	4	2	3	4	4	4	4	4	4	4	4	4	4	4	4	4	4	4	4	4	4	4	4	4	4	4	4	4	4	4	4	4	4	4	4	4	4	4	4	4	4	4	4	4
2	2	1	2	2	3	4	1	5	4	4	4	4	4	5	5	4	3	4.25	4	3	3	3	3.25	4	3	3	3	3.25	3	3	3	3.0625	4	4	4	4	4	3	3	3	4	3.25	3	4	4	4	3.75	4	4
2	2	1	3	2	3	5	2	2	5	5	5	5	5	5	5	5	5	5	4	2	2	2	2.5	1	5	2	5	3.25	5	1	1	2.5625	5	4	5	5	4.75	4	4	2	5	3.75	5	1	4	4	3.5	5	5
2	3	2	3	2	3	4	1	6	1	2	2	2	1.75	2	4	4	4	3.5	4	4	4	4	4	4	4	4	4	4	4	4	4	4	4	4	4	4	4	4	4	4	4	4	3	5	5	4	4.25	4	4
2	2	1	2	2	3	4	1	2	4	4	4	4	4	4	4	4	4	4	4	4	4	4	4	4	4	4	4	4	4	4	4	4	4	4	4	4	4	4	4	4	4	4	4	4	4	4	4	4	4
2	2	1	3	2	1	5	1	1	5	5	4	4	4.5	3	3	3	3	3	4	4	4	4	4	4	4	4	4	4	3	3	3	3.25	4	4	4	4	4	4	4	5	4	4.25	5	4	4	4	4.25	4	4
1	3	3	2	3	2	1	1	10	5	5	5	5	5	5	5	4	4	4.5	4	3	4	4	3.75	3	3	3	4	3.25	4	4	4	3.8125	4	4	4	4	4	4	4	4	4	4	4	4	4	4	4	5	5
2	2	1	3	2	1	4	2	10	4	4	3	5	4	4	3	3	3	3.25	5	4	4	5	4.5	4	4	5	5	4.5	4	4	4	4.125	4	3	4	4	3.75	4	3	4	4	3.75	5	5	5	4	4.75	5	5
2	2	1	2	2	3	4	1	11	5	5	5	5	5	5	5	5	5	5	5	4	5	5	4.75	4	4	4	4	4	4	4	4	4	4	4	4	4	4	4	4	4	4	4	4	4	4	4	4	4	4
2	3	3	2	2	3	4	1	2	5	5	5	5	5	5	5	5	5	5	5	5	5	5	5	5	5	5	5	5	5	5	5	5	5	5	5	5	5	5	5	5	5	5	5	5	5	5	5	5	5
2	4	5	1	5	4	5	4	2	1	2	1	1	1.25	1	1	1	1	1	2	2	2	2	2	2	2	2	2	2	2	2	2	2	2	2	2	2	2	2	2	2	2	2	2	2	2	2	2	2	2
2	2	1	2	2	3	5	1	3	5	5	5	5	5	5	5	5	5	5	5	5	5	5	5	5	5	5	5	5	5	5	5	5	5	5	5	5	5	5	5	5	5	5	5	5	5	5	5	5	5
2	2	2	2	2	3	4	1	5	5	5	5	5	5	5	5	5	5	5	5	5	5	5	5	1	1	1	1	1	1	1	1	1	5	5	5	5	5	5	5	5	5	5	5	5	5	5	5	5	5
2	2	1	3	2	3	5	1	7	5	5	4	5	4.75	4	4	4	4	4	5	5	5	5	5	5	5	5	5	5	5	5	5	5	5	5	5	5	5	5	5	4	5	4.75	4	5	4	5	4.5	5	5
2	2	1	2	2	3	4	2	2	4	4	4	4	4	4	4	4	4	4	4	4	4	4	4	4	4	4	4	4	4	4	3	3.75	4	4	4	4	4	4	4	4	4	4	4	4	4	4	4	4	4
2	2	1	2	2	3	5	2	11	4	4	4	4	4	4	4	4	4	4	4	4	4	4	4	4	4	4	4	4	4	4	4	4	5	4	4	4	4.25	4	4	4	4	4	4	4	4	4	4	4	4
2	3	2	3	2	3	5	2	11	5	4	4	4	4.25	5	5	5	4	4.75	4	4	4	4	4	4	4	4	4	4	4	4	4	4	4	4	4	4	4	4	4	4	4	4	4	4	4	4	4	4	4
2	3	2	3	2	3	4	2	1	5	4	4	5	4.5	5	4	5	4	4.5	5	4	4	5	4.5	4	3	4	4	3.75	4	4	4	3.9375	4	4	5	4	4.25	4	4	4	4	4	4	4	4	4	4	4	4
1	4	3	2	3	3	1	1	7	5	5	4	4	4.5	4	5	5	5	4.75	4	4	4	4	4	4	4	4	4	4	4	4	4	4	5	5	5	5	5	5	5	5	5	5	5	5	5	5	5	5	5
2	3	2	3	1	3	4	1	2	4	4	4	4	4	5	5	5	5	5	5	5	5	5	5	5	4	5	5	4.75	5	5	5	4.9375	4	4	5	4	4.25	5	4	4	4	4.25	4	5	5	4	4.5	4	5
2	2	1	3	2	2	5	1	10	4	4	3	4	3.75	3	2	4	3	3	4	4	4	3	3.75	4	4	4	5	4.25	5	4	4	4.3125	2	3	3	4	3	3	3	3	4	3.25	5	5	4	3	4.25	3	4
2	2	1	2	1	3	5	1	3	4	5	4	5	4.5	5	5	4	5	4.75	5	4	4	4	4.25	5	5	5	5	5	4	4	4	4.25	5	5	5	5	5	5	4	5	5	4.75	5	4	5	5	4.75	5	5
2	2	1	2	2	3	5	1	4	5	5	5	5	5	5	5	5	5	5	5	5	5	5	5	5	5	5	5	5	5	5	5	5	5	5	5	5	5	5	5	5	5	5	5	5	5	5	5	5	5
1	2	1	2	2	3	5	2	7	4	4	3	4	3.75	4	5	4	4	4.25	3	5	5	4	4.25	4	4	4	5	4.25	5	4	3	4.0625	4	4	5	4	4.25	5	4	4	3	4	4	4	4	4	4	4	4
2	2	1	3	1	3	5	1	9	4	4	4	4	4	4	4	4	4	4	4	4	4	4	4	4	4	4	4	4	4	4	4	4	4	4	4	4	4	4	4	4	4	4	4	4	4	4	4	4	4
2	4	4	1	3	2	1	1	2	5	5	5	5	5	5	5	5	4	4.75	4	4	4	4	4	5	5	5	4	4.75	3	2	2	2.9375	4	4	4	5	4.25	5	5	5	5	5	5	5	5	5	5	5	5
2	3	2	3	2	3	4	1	3	4	4	4	4	4	4	4	4	4	4	4	2	4	4	3.5	4	3	5	5	4.25	5	5	4	4.5625	5	5	4	5	4.75	5	4	5	4	4.5	5	4	5	5	4.75	4	5
2	2	1	2	1	3	4	1	3	5	5	5	5	5	5	5	5	5	5	5	5	5	5	5	5	5	5	5	5	5	5	5	5	5	5	5	5	5	5	5	5	5	5	5	5	5	5	5	5	5
2	3	3	2	2	3	4	1	9	5	5	5	5	5	5	5	5	5	5	5	5	5	5	5	5	5	5	5	5	5	5	5	5	5	5	5	5	5	5	5	5	5	5	5	5	5	5	5	5	5
2	2	1	3	2	1	4	2	10	4	4	4	4	4	4	4	4	4	4	4	4	4	4	4	2	2	2	4	2.5	4	3	2	2.875	4	4	4	4	4	2	3	4	3	3	4	3	4	4	3.75	3	3
2	2	1	3	2	2	1	2	10	5	5	5	5	5	5	5	5	5	5	5	5	5	5	5	5	5	5	5	5	5	4	5	4.75	5	5	5	5	5	4	4	4	4	4	4	4	4	4	4	4	4
2	2	1	3	1	3	2	1	9	4	4	4	4	4	4	4	4	4	4	4	4	4	4	4	4	4	4	4	4	3	4	3	3.5	4	3	4	3	3.5	3	4	3	4	3.5	4	3	4	3	3.5	4	3
2	3	2	2	2	3	5	2	11	4	4	4	4	4	5	5	5	5	5	4	4	3	5	4	4	4	4	4	4	4	4	4	4	4	4	4	4	4	4	4	4	4	4	4	4	4	4	4	4	4
2	2	1	2	2	3	3	1	9	5	5	5	5	5	5	5	5	5	5	5	5	5	5	5	5	5	5	5	5	5	5	5	5	5	5	5	5	5	5	5	5	5	5	5	5	5	5	5	5	5
2	3	2	2	2	3	4	2	8	4	5	4	4	4.25	5	3	5	5	4.5	4	2	2	3	2.75	4	3	3	4	3.5	4	3	3	3.375	5	5	5	5	5	4	3	4	3	3.5	4	4	4	4	4	5	4
2	4	4	3	4	2	4	4	1	5	5	5	5	5	5	4	4	4	4.25	3	4	4	4	3.75	5	5	5	5	5	4	4	5	4.5	5	5	5	5	5	5	5	5	5	5	5	5	5	5	5	5	5
2	2	1	3	2	3	4	1	6	5	4	5	5	4.75	5	5	5	5	5	4	4	4	5	4.25	4	4	4	4	4	4	4	4	4	4	5	4	4	4.25	4	4	4	4	4	4	4	4	4	4	5	4
2	2	1	3	2	3	4	1	7	5	5	5	5	5	5	5	5	4	4.75	5	4	4	4	4.25	5	5	5	5	5	5	5	5	5	5	5	5	5	5	5	4	4	5	4.5	5	5	5	5	5	5	5
2	2	1	2	2	1	1	1	11	4	5	4	5	4.5	5	5	5	5	5	5	4	4	4	4.25	5	5	4	5	4.75	5	4	4	4.4375	5	5	5	5	5	5	5	5	5	5	5	5	4	4	4.5	4	4
2	2	1	2	2	3	4	2	10	5	5	5	5	5	5	5	5	5	5	5	5	5	5	5	5	5	5	5	5	5	5	5	5	5	5	5	5	5	5	5	5	5	5	4	5	5	5	4.75	5	5
2	2	1	3	1	4	1	1	11	4	4	4	4	4	4	4	4	4	4	4	4	4	4	4	4	4	4	4	4	4	4	4	4	4	4	4	4	4	4	4	4	4	4	4	4	4	4	4	4	4
2	3	3	2	3	3	4	1	2	4	4	4	4	4	4	4	4	4	4	4	5	5	5	4.75	4	4	4	4	4	4	4	4	4	4	4	4	4	4	4	4	4	4	4	4	4	4	4	4	4	4
2	2	1	3	3	2	4	1	10	2	4	2	4	3	3	4	4	4	3.75	4	4	3	3	3.5	4	4	4	4	4	4	4	4	4	3	4	4	4	3.75	4	4	4	4	4	4	4	4	4	4	4	4
2	2	1	3	1	1	4	2	2	5	5	4	4	4.5	5	5	5	4	4.75	5	4	5	4	4.5	4	4	5	5	4.5	5	4	4	4.375	5	5	5	5	5	4	4	5	5	4.5	4	5	5	5	4.75	5	5
2	2	1	2	2	3	4	1	7	4	4	4	4	4	3	4	4	4	3.75	4	2	2	3	2.75	4	4	4	4	4	4	3	2	3.25	4	4	4	4	4	4	3	3	3	3.25	3	3	3	3	3	4	4
1	5	5	2	3	2	4	3	2	5	5	4	5	4.75	5	5	5	5	5	5	5	4	5	4.75	5	5	5	5	5	5	5	5	5	5	5	5	5	5	5	5	5	5	5	5	5	5	5	5	5	5
1	3	1	2	2	3	4	1	5	4	4	4	4	4	4	4	4	4	4	5	4	4	4	4.25	4	4	4	4	4	4	4	4	4	4	4	4	4	4	4	4	4	4	4	4	4	4	4	4	4	4
2	2	1	3	2	3	5	1	10	5	5	3	4	4.25	5	5	4	5	4.75	5	4	4	4	4.25	4	4	4	4	4	5	5	4	4.5	4	4	4	4	4	5	4	5	5	4.75	4	5	5	5	4.75	5	5
1	2	1	2	1	4	1	1	10	4	4	5	4	4.25	5	3	5	5	4.5	3	3	3	4	3.25	4	4	4	4	4	3	2	2	2.75	4	4	5	5	4.5	5	5	5	4	4.75	3	5	5	4	4.25	4	4
1	2	1	3	3	4	1	3	5	5	4	5	5	4.75	4	5	4	5	4.5	4	5	4	5	4.5	5	5	5	5	5	5	5	5	5	5	4	5	4	4.5	5	4	5	4	4.5	5	4	5	4	4.5	4	5
2	5	5	1	4	1	3	1	2	4	5	4	4	4.25	5	4	4	4	4.25	5	5	3	4	4.25	4	5	4	5	4.5	5	5	5	4.875	5	5	5	5	5	5	5	5	5	5	5	5	5	5	5	5	5
1	2	1	3	1	4	4	1	7	4	2	4	4	3.5	5	4	5	3	4.25	5	4	5	5	4.75	4	3	5	4	4	4	4	3	3.75	4	4	4	4	4	5	4	5	3	4.25	4	5	5	4	4.5	4	5
2	2	1	2	2	3	4	1	4	4	3	4	3	3.5	4	4	4	3	3.75	3	3	3	3	3	3	3	3	4	3.25	3	3	3	3.0625	4	4	4	3	3.75	3	3	3	4	3.25	4	3	3	3	3.25	4	4
2	2	1	3	2	3	4	2	3	5	5	5	5	5	5	5	5	5	5	5	5	5	5	5	5	5	5	5	5	5	5	5	5	5	5	5	5	5	5	5	5	5	5	5	5	5	5	5	5	5
2	2	1	2	2	3	5	1	2	5	5	5	5	5	5	5	5	5	5	4	4	4	5	4.25	5	5	5	5	5	5	5	5	5	5	5	5	5	5	5	5	5	5	5	5	5	5	5	5	5	5
2	3	3	3	2	3	4	2	3	5	5	5	5	5	4	4	4	3	3.75	5	4	4	4	4.25	5	5	5	4	4.75	5	4	4	4.4375	5	5	4	4	4.5	4	4	4	4	4	3	3	3	3	3	3	3
2	2	1	3	2	3	4	1	4	4	3	3	4	3.5	5	5	5	5	5	4	4	4	4	4	4	3	4	4	3.75	4	3	3	3.4375	4	4	5	4	4.25	4	4	3	3	3.5	3	3	3	3	3	4	4
2	2	1	2	2	3	4	2	3	5	4	4	4	4.25	5	5	5	5	5	5	5	5	5	5	5	5	5	5	5	5	4	4	4.5	4	4	4	4	4	5	5	5	5	5	5	5	5	5	5	5	5
2	2	1	2	2	3	4	1	6	4	5	4	5	4.5	4	5	4	5	4.5	5	4	5	4	4.5	4	5	4	5	4.5	4	5	4	4.375	5	4	5	5	4.75	4	5	4	5	4.5	4	5	4	4	4.25	5	4
2	3	2	2	3	3	4	1	2	5	5	5	5	5	5	5	5	5	5	5	5	5	5	5	5	5	5	5	5	5	5	5	5	5	5	5	5	5	5	5	5	5	5	5	5	5	5	5	5	5
2	2	1	2	2	3	4	1	1	4	4	4	4	4	5	4	4	4	4.25	4	4	2	4	3.5	4	4	4	4	4	4	4	4	4	4	4	4	4	4	4	4	4	4	4	4	4	4	4	4	4	4
1	2	1	2	1	3	4	2	4	5	4	5	4	4.5	5	5	5	5	5	5	2	1	2	2.5	3	3	2	3	2.75	2	2	2	2.1875	4	4	4	4	4	3	3	3	4	3.25	3	3	4	4	3.5	4	4
2	2	1	3	2	3	4	1	6	5	5	5	5	5	4	4	4	4	4	5	5	5	5	5	5	5	5	5	5	5	5	5	5	5	5	5	5	5	5	5	5	5	5	5	5	5	5	5	5	5
2	2	1	4	5	4	5	4	10	5	5	5	5	5	5	5	5	5	5	5	5	5	5	5	5	5	5	5	5	5	5	5	5	5	5	5	5	5	5	5	5	5	5	5	5	5	5	5	5	5
2	2	1	3	2	2	5	2	10	4	4	3	4	3.75	4	4	4	4	4	5	4	4	5	4.5	5	5	5	5	5	5	4	4	4.5	4	4	3	4	3.75	4	4	4	3	3.75	5	5	5	5	5	5	5
2	2	1	3	2	4	4	3	10	4	5	4	5	4.5	5	5	5	5	5	4	4	4	5	4.25	5	5	5	5	5	5	5	5	5	5	5	5	5	5	5	5	4	4	4.5	5	5	5	5	5	5	5
2	2	1	3	2	3	5	2	9	5	5	5	5	5	5	5	5	5	5	5	5	5	5	5	5	5	5	5	5	5	5	5	5	5	5	5	5	5	5	5	5	5	5	5	5	5	5	5	5	5
2	2	1	3	1	3	4	2	10	4	4	4	4	4	4	4	4	4	4	5	5	5	5	5	5	4	4	5	4.5	5	5	5	4.875	5	4	4	4	4.25	4	4	4	4	4	4	4	4	4	4	4	4
2	2	1	3	1	3	3	1	7	5	5	5	5	5	5	5	5	5	5	5	5	5	5	5	5	5	5	5	5	4	4	4	4.25	5	5	5	5	5	5	5	5	5	5	5	5	5	5	5	5	5
2	2	1	2	2	2	5	1	10	4	4	4	4	4	5	4	4	4	4.25	4	4	4	4	4	4	4	4	4	4	4	4	4	4	4	4	4	4	4	4	4	4	4	4	4	4	4	4	4	4	4
2	3	2	2	3	3	4	1	10	5	5	5	5	5	5	5	5	5	5	5	5	5	5	5	5	5	5	5	5	5	5	5	5	5	5	5	5	5	5	5	5	5	5	5	5	5	5	5	5	5
2	2	1	3	1	3	4	1	2	4	4	4	4	4	4	4	4	4	4	2	2	2	2	2	3	3	3	3	3	2	2	2	2.25	4	4	4	4	4	2	4	3	3	3	2	2	2	2	2	2	2
2	2	1	3	2	2	4	2	10	4	4	4	4	4	5	5	5	5	5	5	4	4	5	4.5	5	4	4	4	4.25	4	4	4	4.0625	4	5	4	5	4.5	5	4	5	5	4.75	4	4	4	5	4.25	4	4
2	2	1	2	2	1	5	2	1	5	5	5	5	5	5	4	5	4	4.5	4	4	3	4	3.75	4	3	3	4	3.5	3	3	3	3.125	4	5	5	5	4.75	4	4	4	4	4	4	4	4	4	4	4	4
2	3	3	2	2	3	5	1	2	5	5	5	5	5	5	5	5	5	5	5	5	5	5	5	5	5	5	5	5	5	5	5	5	5	5	5	5	5	5	5	5	5	5	5	5	5	5	5	5	5
2	2	1	3	3	4	3	1	6	5	5	5	5	5	5	5	5	5	5	4	4	4	4	4	5	5	5	5	5	5	5	5	5	5	5	5	4	4.75	4	4	4	5	4.25	5	4	5	4	4.5	5	4
2	2	1	2	2	1	4	2	1	4	4	4	4	4	4	4	4	4	4	3	4	3	4	3.5	3	3	3	3	3	4	3	3	3.25	4	4	4	4	4	4	4	4	4	4	4	4	3	3	3.5	4	4
2	2	1	3	2	2	4	1	10	5	4	3	4	4	4	4	4	4	4	4	4	4	4	4	4	4	4	5	4.25	4	5	5	4.5625	4	4	5	5	4.5	5	5	5	4	4.75	5	5	5	5	5	5	5
1	3	2	2	2	3	1	1	4	4	4	4	4	4	4	4	4	4	4	4	4	4	4	4	4	4	4	4	4	4	4	4	4	4	4	4	4	4	4	4	4	4	4	4	4	4	4	4	4	4
2	2	1	3	1	3	1	1	1	4	5	4	5	4.5	5	4	5	5	4.75	5	4	4	4	4.25	4	5	4	5	4.5	4	4	4	4.125	5	4	4	5	4.5	4	5	4	5	4.5	4	4	4	4	4	4	4
2	3	2	3	2	4	2	1	10	5	5	5	5	5	5	4	5	4	4.5	5	5	5	5	5	4	4	3	4	3.75	5	5	5	4.6875	5	5	5	5	5	4	4	5	4	4.25	5	5	5	4	4.75	4	4
2	2	1	3	1	3	4	1	10	3	4	2	4	3.25	4	3	4	4	3.75	3	2	4	3	3	4	3	4	5	4	4	3	3	3.5	3	4	4	3	3.5	3	4	2	4	3.25	4	3	3	3	3.25	4	3
2	2	1	3	2	2	4	2	1	2	2	2	3	2.25	4	4	4	4	4	4	4	3	4	3.75	2	2	2	2	2	3	3	3	2.75	4	4	4	4	4	2	3	2	4	2.75	4	4	4	4	4	4	4
1	2	1	3	3	4	1	4	10	4	4	4	4	4	4	4	4	4	4	3	3	3	4	3.25	4	3	3	4	3.5	4	3	3	3.375	3	3	3	3	3	4	4	4	4	4	4	4	4	4	4	4	4
2	5	5	4	5	4	5	4	10	1	1	1	1	1	1	1	1	1	1	1	1	1	1	1	1	1	1	1	1	1	1	1	1	1	1	1	1	1	1	1	1	1	1	1	1	1	1	1	1	1
2	4	4	2	3	2	1	1	1	5	5	5	5	5	5	5	5	5	5	5	5	5	5	5	5	5	5	5	5	5	5	5	5	5	5	5	5	5	5	5	5	5	5	5	5	5	5	5	5	5
1	3	1	2	3	1	3	1	4	4	3	2	4	3.25	3	4	3	4	3.5	3	4	3	2	3	1	2	3	4	2.5	5	4	3	3.625	1	2	3	4	2.5	5	4	3	2	3.5	1	2	3	4	2.5	5	4
2	2	1	2	2	3	5	2	2	5	5	5	5	5	5	5	5	5	5	4	4	4	4	4	4	4	4	4	4	5	4	4	4.25	5	5	5	5	5	5	4	5	4	4.5	5	4	4	4	4.25	5	5
2	2	1	2	1	1	4	1	3	5	5	5	5	5	5	5	5	5	5	5	5	5	5	5	5	5	5	5	5	4	4	4	4.25	5	5	5	5	5	4	4	4	4	4	5	5	4	5	4.75	5	4
2	2	1	2	2	3	1	1	7	5	4	3	4	4	4	3	3	4	3.5	4	2	2	3	2.75	2	2	3	5	3	4	3	3	3.25	3	3	4	4	3.5	4	4	3	3	3.5	3	3	3	3	3	3	4
2	3	3	1	2	1	1	1	1	5	5	4	4	4.5	4	4	4	4	4	4	3	3	3	3.25	4	4	4	4	4	4	4	4	4	4	4	4	4	4	4	4	4	4	4	4	4	4	4	4	4	4
2	2	1	2	5	1	1	1	10	3	3	3	3	3	4	4	4	4	4	4	4	4	4	4	4	4	4	4	4	4	4	4	4	4	4	4	4	4	4	4	4	4	4	4	4	4	4	4	4	4
2	2	1	2	2	3	1	1	2	4	4	4	4	4	5	4	4	4	4.25	4	2	3	4	3.25	4	4	4	4	4	4	3	3	3.5	4	4	4	4	4	4	4	4	4	4	5	4	3	3	3.75	4	4
1	2	1	2	1	2	3	2	8	4	4	2	3	3.25	4	5	5	4	4.5	4	3	3	4	3.5	4	3	3	3	3.25	4	3	4	3.5625	3	4	4	4	3.75	5	4	5	2	4	4	4	5	4	4.25	4	5
1	2	1	2	2	1	1	1	1	4	2	3	5	3.5	2	4	4	4	3.5	2	2	4	2	2.5	2	2	4	5	3.25	3	3	3	3.0625	4	4	4	4	4	4	3	2	2	2.75	2	4	4	4	3.5	4	2
1	2	1	2	2	2	4	2	1	4	4	4	4	4	4	4	4	4	4	4	4	4	4	4	4	4	4	4	4	4	4	4	4	4	4	4	4	4	5	4	4	4	4.25	4	4	4	4	4	4	4
1	2	1	2	1	3	4	1	10	5	5	5	5	5	5	5	5	5	5	5	5	5	5	5	3	3	4	5	3.75	5	5	5	4.6875	5	5	5	5	5	5	5	5	5	5	5	5	5	5	5	4	4
1	2	1	2	2	2	5	4	10	5	5	5	5	5	5	5	5	5	5	5	5	5	5	5	5	4	4	5	4.5	5	4	5	4.625	5	5	5	5	5	5	5	5	4	4.75	5	4	5	5	4.75	5	5
2	1	1	3	2	2	5	1	10	5	5	5	4	4.75	5	4	4	4	4.25	4	2	4	4	3.5	4	3	2	3	3	5	5	5	4.5	5	4	4	5	4.5	5	5	5	4	4.75	5	5	5	5	5	5	5
1	2	1	3	2	4	4	3	6	3	5	4	5	4.25	5	3	3	5	4	5	5	4	5	4.75	5	5	5	4	4.75	5	4	5	4.6875	5	5	5	5	5	5	5	4	4	4.5	4	5	5	4	4.5	5	5
2	2	2	2	2	2	5	1	1	5	5	5	5	5	5	5	5	5	5	4	3	3	4	3.5	5	4	5	5	4.75	5	5	5	4.9375	5	5	5	5	5	5	5	5	5	5	5	5	5	5	5	5	5
1	1	1	2	2	4	3	2	2	5	4	5	5	4.75	4	4	4	4	4	4	4	4	4	4	4	4	4	4	4	4	4	4	4	4	4	4	4	4	4	4	4	4	4	4	4	4	4	4	4	4
2	2	1	1	2	4	4	1	10	5	5	5	5	5	5	5	5	5	5	4	4	5	5	4.5	5	4	4	4	4.25	5	5	5	4.8125	4	4	4	4	4	4	5	5	5	4.75	4	4	4	4	4	5	5
2	1	1	3	2	3	5	1	10	4	2	2	2	2.5	4	4	4	4	4	4	4	4	4	4	4	4	4	4	4	3	3	3	3.25	2	4	4	5	3.75	4	4	5	5	4.5	5	5	5	5	5	4	4
2	1	1	3	3	4	3	1	10	5	5	5	5	5	5	5	5	5	5	5	5	5	5	5	5	5	5	5	5	5	5	5	5	5	5	5	5	5	5	5	5	5	5	5	5	5	5	5	5	5
1	2	1	3	1	2	2	1	2	3	3	4	4	3.5	4	3	5	4	4	5	4	3	4	4	4	3	4	3	3.5	5	4	4	4.125	4	3	4	4	3.75	4	4	3	4	3.75	4	4	3	4	3.75	4	3
2	2	1	3	2	3	4	1	2	5	4	3	5	4.25	5	5	5	5	5	4	2	2	4	3	4	4	5	4	4.25	3	3	2	3.0625	4	3	4	3	3.5	2	4	3	4	3.25	4	3	4	4	3.75	4	4
2	1	1	2	2	1	1	1	10	5	4	5	5	4.75	5	5	4	3	4.25	4	4	4	4	4	3	3	3	5	3.5	5	3	3	3.625	5	5	5	5	5	5	5	5	5	5	5	5	5	5	5	5	5
2	1	1	2	1	4	5	1	10	4	4	5	5	4.5	4	5	4	5	4.5	4	5	4	4	4.25	4	4	5	4	4.25	5	4	4	4.3125	5	4	4	4	4.25	5	4	5	4	4.5	4	5	5	4	4.5	5	4
2	2	1	3	2	4	4	4	3	4	4	2	4	3.5	5	4	4	2	3.75	2	2	3	3	2.5	1	2	2	3	2	1	1	1	1.25	5	5	5	5	5	4	4	4	4	4	2	2	2	2	2	4	4
1	1	1	3	1	3	1	1	3	5	5	5	5	5	5	5	5	5	5	5	5	5	5	5	5	4	4	4	4.25	4	1	4	3.3125	3	4	2	4	3.25	3	5	2	5	3.75	5	5	2	2	3.5	4	2
2	1	1	3	2	2	4	2	10	4	4	2	2	3	4	4	4	4	4	4	4	4	4	4	4	4	4	4	4	4	4	4	4	3	4	4	4	3.75	4	4	4	4	4	4	4	4	4	4	4	4
2	1	1	3	2	2	4	1	10	5	5	5	5	5	5	5	5	5	5	5	5	5	5	5	5	5	5	5	5	5	5	5	5	5	5	5	5	5	5	5	5	5	5	5	5	5	5	5	5	5
2	2	1	2	2	2	4	1	2	5	5	5	5	5	5	5	5	5	5	4	4	3	4	3.75	5	5	5	5	5	5	5	5	5	5	5	5	5	5	5	5	5	5	5	5	5	5	5	5	5	5
2	1	1	3	1	4	5	1	10	4	3	4	4	3.75	4	4	4	4	4	4	3	3	4	3.5	4	3	4	5	4	4	4	4	4	4	4	4	4	4	4	4	4	4	4	4	4	4	4	4	4	4
2	2	1	3	1	1	4	1	2	4	4	5	4	4.25	4	3	4	4	3.75	4	4	4	4	4	4	4	4	4	4	4	4	4	4	5	4	4	4	4.25	4	4	4	5	4.25	4	4	4	4	4	4	4
2	2	1	3	3	1	4	2	10	4	4	4	4	4	5	5	4	4	4.5	5	4	3	5	4.25	4	4	4	4	4	4	4	4	4	4	4	4	4	4	4	3	4	3	3.5	3	5	4	3	3.75	4	4
2	2	1	3	2	2	4	1	10	5	5	5	5	5	5	4	4	5	4.5	4	5	4	5	4.5	4	5	5	5	4.75	5	5	5	4.9375	5	5	5	4	4.75	4	5	4	5	4.5	5	5	5	4	4.75	5	4
2	3	2	4	4	4	4	4	1	5	5	4	5	4.75	5	4	5	5	4.75	5	4	4	5	4.5	5	4	4	5	4.5	4	4	4	4.125	5	5	5	4	4.75	4	4	5	5	4.5	5	5	4	4	4.5	4	5
2	2	1	3	1	2	4	4	10	5	5	5	5	5	5	5	5	5	5	5	5	5	5	5	5	5	5	5	5	5	5	5	5	5	5	5	5	5	5	5	5	5	5	5	5	5	5	5	5	5
2	2	1	3	1	3	5	2	10	4	4	2	2	3	4	2	4	4	3.5	2	2	2	4	2.5	4	4	2	2	3	4	4	4	3.75	4	4	4	4	4	2	2	4	4	3	2	4	4	2	3	4	4
2	1	1	4	1	4	3	1	11	3	3	3	3	3	3	3	3	3	3	3	3	3	3	3	3	3	3	3	3	3	3	3	3	3	3	3	3	3	3	3	3	3	3	3	3	3	3	3	3	3
2	2	1	3	2	4	4	4	10	4	4	5	4	4.25	5	4	5	4	4.5	5	4	5	4	4.5	4	5	4	5	4.5	4	5	4	4.375	4	4	5	4	4.25	5	4	5	4	4.5	5	4	5	5	4.75	5	5
2	2	1	3	2	4	4	1	10	4	4	2	5	3.75	5	4	5	5	4.75	5	4	2	2	3.25	4	4	4	4	4	5	4	4	4.25	5	5	4	5	4.75	4	5	4	4	4.25	4	4	5	5	4.5	4	4
2	1	1	3	2	4	2	1	2	4	4	4	4	4	4	4	3	4	3.75	4	4	4	4	4	4	4	4	4	4	4	4	4	4	4	4	4	4	4	4	4	4	4	4	4	4	4	4	4	4	4
2	2	2	4	3	4	4	4	8	5	4	4	5	4.5	4	4	5	4	4.25	4	4	4	4	4	4	4	3	4	3.75	3	3	4	3.4375	4	4	3	4	3.75	4	4	4	4	4	4	4	5	5	4.5	4	4
2	2	1	3	1	4	2	1	1	1	1	1	1	1	1	1	1	1	1	1	1	1	5	2	1	1	1	1	1	1	1	1	1	1	1	1	1	1	1	1	1	1	1	1	1	1	1	1	1	1
1	2	1	3	1	4	4	3	10	4	4	3	2	3.25	4	4	5	5	4.5	4	4	2	4	3.5	4	3	4	4	3.75	3	4	4	3.6875	4	4	5	5	4.5	5	4	3	4	4	4	4	4	3	3.75	4	4
2	2	1	3	3	3	2	1	2	5	5	5	5	5	5	5	5	5	5	5	4	4	5	4.5	5	5	5	5	5	5	4	5	4.75	5	4	5	4	4.5	5	5	5	5	5	5	5	5	5	5	5	5
2	1	1	3	2	3	4	2	10	5	4	3	5	4.25	5	3	5	4	4.25	4	3	4	4	3.75	4	4	4	4	4	4	4	4	4	5	5	4	4	4.5	3	3	4	4	3.5	4	5	5	4	4.5	4	5
2	3	1	3	1	1	3	3	10	5	4	3	4	4	5	5	5	5	5	5	5	4	4	4.5	5	3	4	5	4.25	5	5	5	4.8125	5	4	5	4	4.5	5	5	4	5	4.75	5	5	5	5	5	5	4
1	2	1	3	1	4	3	1	10	4	2	4	5	3.75	5	3	5	5	4.5	5	5	4	4	4.5	4	4	5	4	4.25	4	5	4	4.3125	4	4	5	5	4.5	4	5	5	5	4.75	5	5	5	4	4.75	4	4
2	1	1	3	2	4	3	1	10	4	4	4	4	4	5	3	5	4	4.25	4	3	3	3	3.25	4	4	4	4	4	4	4	4	4	4	4	4	4	4	4	3	3	4	3.5	4	3	4	3	3.5	3	4
1	1	5	4	5	4	5	4	2	5	5	5	5	5	5	5	5	5	5	5	5	5	5	5	5	5	5	5	5	5	5	5	5	5	5	5	5	5	5	5	5	5	5	5	5	5	5	5	5	5
2	5	5	2	5	4	1	3	2	5	5	5	4	4.75	5	5	5	4	4.75	4	4	4	4	4	5	5	5	4	4.75	4	4	4	4.1875	5	5	5	5	5	4	4	4	4	4	5	5	5	5	5	5	4
2	2	1	3	1	1	4	1	2	4	5	4	4	4.25	5	4	4	4	4.25	4	4	5	5	4.5	2	2	4	2	2.5	4	3	4	3.375	4	4	4	4	4	4	5	4	4	4.25	4	5	3	3	3.75	4	3
1	2	1	3	3	3	5	1	10	4	4	3	2	3.25	4	4	5	5	4.5	5	4	4	4	4.25	4	3	5	5	4.25	4	5	3	4.0625	4	4	4	4	4	3	4	4	4	3.75	5	5	5	5	5	4	4
2	2	1	2	2	3	1	1	2	4	4	3	4	3.75	5	5	4	4	4.5	3	3	4	4	3.5	4	4	4	4	4	3	3	3	3.25	4	4	4	4	4	4	4	3	3	3.5	4	4	4	3	3.75	4	4
2	2	1	3	3	3	2	1	1	4	4	4	4	4	4	4	4	4	4	4	4	4	4	4	4	4	4	4	4	4	4	4	4	4	4	4	4	4	4	4	4	4	4	4	4	4	4	4	4	4
2	2	1	2	2	2	1	1	2	5	4	4	4	4.25	4	4	4	4	4	4	4	4	4	4	4	4	4	4	4	4	4	4	4	4	4	4	4	4	4	4	4	4	4	4	4	4	4	4	4	4
2	2	2	3	1	1	4	1	2	4	4	3	4	3.75	5	4	4	3	4	3	3	2	3	2.75	2	2	2	1	1.75	3	1	1	1.6875	4	4	5	5	4.5	3	3	3	4	3.25	3	5	4	3	3.75	3	3
2	2	1	3	2	3	5	1	6	5	5	5	5	5	5	5	5	5	5	5	5	4	4	4.5	5	4	4	4	4.25	4	4	4	4.0625	4	4	4	4	4	4	4	4	4	4	4	4	4	4	4	4	4
2	2	1	3	2	2	5	2	10	5	5	5	5	5	5	5	5	5	5	5	5	5	5	5	4	4	4	4	4	4	4	4	4	5	5	5	5	5	5	5	5	5	5	5	5	5	5	5	5	5
2	2	1	2	5	1	4	1	2	4	4	4	5	4.25	4	5	4	5	4.5	5	4	5	4	4.5	5	5	4	5	4.75	5	4	4	4.4375	5	4	5	5	4.75	5	5	5	5	5	4	5	4	4	4.25	5	4
2	2	1	3	2	1	3	1	1	4	4	4	4	4	4	2	4	4	3.5	4	4	4	4	4	4	4	4	4	4	4	4	4	4	4	4	4	4	4	4	4	4	4	4	4	4	3	2	3.25	4	4
2	2	1	2	1	1	3	1	1	5	5	5	5	5	5	5	5	5	5	5	5	5	5	5	5	5	5	5	5	5	5	5	5	5	5	5	5	5	5	5	5	5	5	5	5	5	5	5	5	5
2	2	1	2	2	2	4	1	10	5	4	4	4	4.25	4	4	4	4	4	4	4	4	4	4	4	4	4	4	4	4	4	4	4	4	4	3	5	4	4	5	4	4	4.25	4	4	4	4	4	4	4
2	2	1	2	2	1	4	1	1	5	5	5	5	5	2	2	2	2	2	4	4	4	4	4	4	4	4	4	4	4	4	4	4	4	4	4	4	4	2	4	4	4	3.5	4	4	4	4	4	4	4
2	2	1	3	2	4	4	3	10	4	4	3	4	3.75	4	4	3	3	3.5	4	2	2	2	2.5	4	4	4	4	4	2	2	2	2.5	3	3	4	4	3.5	4	4	4	4	4	4	3	2	2	2.75	2	4
2	2	2	2	2	4	1	1	4	5	5	5	5	5	5	5	5	5	5	5	5	5	5	5	5	5	5	5	5	5	5	5	5	5	5	5	5	5	5	5	5	5	5	5	5	5	5	5	5	5
2	2	1	2	3	3	4	1	10	4	4	4	4	4	4	4	4	4	4	4	3	4	4	3.75	4	4	4	4	4	4	4	4	4	4	4	4	4	4	4	4	4	4	4	5	4	5	5	4.75	5	4
1	2	1	3	2	4	4	3	10	4	5	5	2	4	4	4	5	2	3.75	5	5	4	5	4.75	4	4	4	4	4	4	2	4	3.5	4	4	4	5	4.25	2	2	4	5	3.25	4	5	5	2	4	5	4
2	2	1	2	2	1	1	2	2	4	3	4	4	3.75	4	4	3	4	3.75	4	4	4	4	4	2	4	4	2	3	4	3	4	3.5	4	4	4	4	4	2	4	2	4	3	2	4	4	4	3.5	4	4
2	2	1	2	3	1	5	1	11	5	4	4	5	4.5	4	4	4	3	3.75	4	4	3	3	3.5	4	4	4	4	4	4	3	3	3.5	4	4	4	5	4.25	4	5	4	4	4.25	4	4	4	4	4	4	5
2	2	1	3	1	3	5	3	10	4	4	3	4	3.75	5	4	4	4	4.25	4	2	4	4	3.5	4	3	3	4	3.5	4	4	4	3.875	4	4	4	4	4	4	4	4	4	4	3	4	4	4	3.75	4	4
2	2	1	3	3	3	2	1	1	4	4	4	4	4	4	4	4	4	4	4	4	4	4	4	4	4	4	4	4	4	4	4	4	4	4	4	4	4	4	4	4	4	4	4	4	4	4	4	4	4
2	2	1	2	3	1	4	1	11	5	5	4	5	4.75	4	4	4	4	4	4	4	4	4	4	3	3	3	4	3.25	4	3	3	3.3125	4	4	4	4	4	4	4	3	4	3.75	4	4	4	4	4	4	4
2	2	1	3	2	2	5	3	10	4	4	4	5	4.25	4	4	4	4	4	5	4	4	4	4.25	4	4	4	4	4	4	4	4	4	4	4	4	4	4	4	4	4	4	4	5	4	4	5	4.5	4	4
2	2	1	2	2	1	5	1	10	4	4	4	4	4	4	4	4	4	4	3	3	3	2	2.75	4	4	4	4	4	4	4	4	4	4	4	4	4	4	4	4	4	4	4	4	4	4	4	4	4	4
2	2	1	3	2	1	5	2	2	5	4	4	4	4.25	4	4	4	4	4	4	4	4	4	4	5	5	5	5	5	5	4	4	4.5	4	4	4	4	4	4	4	4	4	4	4	4	4	4	4	4	4
2	2	1	2	2	4	4	4	10	4	4	4	4	4	4	5	5	5	4.75	4	4	4	5	4.25	5	5	5	5	5	4	4	4	4.25	5	4	4	4	4.25	4	5	5	4	4.5	4	5	4	4	4.25	5	5
1	4	5	1	3	2	1	2	1	5	5	5	5	5	5	3	4	4	4	5	5	4	4	4.5	4	3	3	2	3	5	4	3	3.75	4	4	5	5	4.5	4	4	4	3	3.75	3	5	4	4	4	4	3
2	2	1	2	2	1	4	2	10	5	5	5	5	5	5	5	5	5	5	5	5	5	5	5	5	5	5	5	5	5	5	5	5	5	5	5	5	5	5	5	5	5	5	5	5	5	5	5	5	5
2	2	1	3	1	1	3	1	3	5	5	5	5	5	5	5	5	5	5	5	5	5	5	5	5	5	5	5	5	5	5	5	5	5	5	5	5	5	5	5	5	5	5	5	5	5	5	5	5	5
2	2	1	3	3	4	3	4	10	5	5	3	5	4.5	5	5	5	4	4.75	5	4	4	5	4.5	5	4	4	5	4.5	5	4	5	4.625	5	4	5	5	4.75	5	5	5	5	5	5	5	5	5	5	5	5
1	2	1	2	2	3	5	1	10	4	4	3	4	3.75	4	4	3	4	3.75	4	4	3	4	3.75	4	2	3	3	3	4	4	3	3.5	4	4	3	4	3.75	4	3	4	3	3.5	3	3	4	4	3.5	4	3
2	2	1	2	2	3	5	1	6	4	4	4	4	4	4	4	4	4	4	4	4	4	4	4	3	3	3	3	3	4	4	4	3.75	4	4	4	4	4	4	4	4	4	4	4	4	4	4	4	4	4
2	2	1	2	2	3	4	2	11	1	1	1	1	1	1	1	1	1	1	1	1	2	1	1.25	1	1	4	4	2.5	1	4	4	2.875	1	1	4	4	2.5	1	1	4	4	2.5	5	5	4	4	4.5	4	4
2	2	1	2	2	3	5	1	4	5	5	5	5	5	5	5	5	5	5	5	5	5	5	5	5	5	5	5	5	5	5	5	5	5	5	5	5	5	5	5	4	4	4.5	4	4	4	4	4	5	4
1	2	1	3	1	3	3	1	2	4	4	3	5	4	4	3	4	4	3.75	4	5	4	5	4.5	4	5	4	4	4.25	5	5	4	4.5625	4	5	4	5	4.5	4	4	5	5	4.5	4	4	4	4	4	4	5
2	2	1	2	2	3	3	1	7	5	5	5	5	5	5	5	5	5	5	5	5	5	5	5	4	4	4	4	4	4	4	4	4	4	4	4	4	4	4	4	4	4	4	4	4	4	4	4	4	4
2	2	1	2	2	3	4	1	11	4	4	4	4	4	4	4	4	4	4	4	4	4	4	4	4	4	4	4	4	4	4	4	4	4	4	4	4	4	4	4	4	4	4	4	4	4	4	4	4	4
1	2	1	2	2	3	5	1	5	4	4	4	4	4	4	4	4	4	4	4	4	4	4	4	5	4	5	4	4.5	4	4	4	4.125	4	4	5	4	4.25	5	4	4	4	4.25	4	4	4	4	4	4	4
2	3	3	3	2	3	5	2	3	5	5	5	5	5	5	5	5	5	5	5	4	4	4	4.25	4	3	3	4	3.5	4	4	4	3.875	5	5	5	5	5	5	5	5	4	4.75	4	3	3	3	3.25	5	5
2	2	1	3	1	3	4	2	3	4	4	4	4	4	4	4	4	4	4	4	4	4	4	4	4	4	4	4	4	4	4	4	4	4	4	4	4	4	4	4	4	4	4	4	4	4	4	4	4	4
2	2	1	2	2	3	4	1	5	4	4	4	4	4	5	5	4	3	4.25	4	3	3	3	3.25	4	3	3	3	3.25	3	3	3	3.0625	4	4	4	4	4	3	3	3	4	3.25	3	4	4	4	3.75	4	4
2	2	1	3	2	3	5	2	2	5	5	5	5	5	5	5	5	5	5	4	2	2	2	2.5	1	5	2	5	3.25	5	1	1	2.5625	5	4	5	5	4.75	4	4	2	5	3.75	5	1	4	4	3.5	5	5
2	3	2	3	2	3	4	1	6	1	2	2	2	1.75	2	4	4	4	3.5	4	4	4	4	4	4	4	4	4	4	4	4	4	4	4	4	4	4	4	4	4	4	4	4	3	5	5	4	4.25	4	4
2	2	1	2	2	3	4	1	2	4	4	4	4	4	4	4	4	4	4	4	4	4	4	4	4	4	4	4	4	4	4	4	4	4	4	4	4	4	4	4	4	4	4	4	4	4	4	4	4	4
2	2	1	3	2	1	5	1	1	5	5	4	4	4.5	3	3	3	3	3	4	4	4	4	4	4	4	4	4	4	3	3	3	3.25	4	4	4	4	4	4	4	5	4	4.25	5	4	4	4	4.25	4	4
1	3	3	2	3	2	1	1	10	5	5	5	5	5	5	5	4	4	4.5	4	3	4	4	3.75	3	3	3	4	3.25	4	4	4	3.8125	4	4	4	4	4	4	4	4	4	4	4	4	4	4	4	5	5
2	2	1	3	2	1	4	2	10	4	4	3	5	4	4	3	3	3	3.25	5	4	4	5	4.5	4	4	5	5	4.5	4	4	4	4.125	4	3	4	4	3.75	4	3	4	4	3.75	5	5	5	4	4.75	5	5
2	2	1	2	2	3	4	1	11	5	5	5	5	5	5	5	5	5	5	5	4	5	5	4.75	4	4	4	4	4	4	4	4	4	4	4	4	4	4	4	4	4	4	4	4	4	4	4	4	4	4
2	3	3	2	2	3	4	1	2	5	5	5	5	5	5	5	5	5	5	5	5	5	5	5	5	5	5	5	5	5	5	5	5	5	5	5	5	5	5	5	5	5	5	5	5	5	5	5	5	5
2	4	5	1	5	4	5	4	2	1	2	1	1	1.25	1	1	1	1	1	2	2	2	2	2	2	2	2	2	2	2	2	2	2	2	2	2	2	2	2	2	2	2	2	2	2	2	2	2	2	2
2	2	1	2	2	3	5	1	3	5	5	5	5	5	5	5	5	5	5	5	5	5	5	5	5	5	5	5	5	5	5	5	5	5	5	5	5	5	5	5	5	5	5	5	5	5	5	5	5	5
2	2	2	2	2	3	4	1	5	5	5	5	5	5	5	5	5	5	5	5	5	5	5	5	1	1	1	1	1	1	1	1	1	5	5	5	5	5	5	5	5	5	5	5	5	5	5	5	5	5
2	2	1	3	2	3	5	1	7	5	5	4	5	4.75	4	4	4	4	4	5	5	5	5	5	5	5	5	5	5	5	5	5	5	5	5	5	5	5	5	5	4	5	4.75	4	5	4	5	4.5	5	5
2	2	1	2	2	3	4	2	2	4	4	4	4	4	4	4	4	4	4	4	4	4	4	4	4	4	4	4	4	4	4	3	3.75	4	4	4	4	4	4	4	4	4	4	4	4	4	4	4	4	4
2	2	1	2	2	3	5	2	11	4	4	4	4	4	4	4	4	4	4	4	4	4	4	4	4	4	4	4	4	4	4	4	4	5	4	4	4	4.25	4	4	4	4	4	4	4	4	4	4	4	4
2	3	2	3	2	3	5	2	11	5	4	4	4	4.25	5	5	5	4	4.75	4	4	4	4	4	4	4	4	4	4	4	4	4	4	4	4	4	4	4	4	4	4	4	4	4	4	4	4	4	4	4
2	3	2	3	2	3	4	2	1	5	4	4	5	4.5	5	4	5	4	4.5	5	4	4	5	4.5	4	3	4	4	3.75	4	4	4	3.9375	4	4	5	4	4.25	4	4	4	4	4	4	4	4	4	4	4	4
1	4	3	2	3	3	1	1	7	5	5	4	4	4.5	4	5	5	5	4.75	4	4	4	4	4	4	4	4	4	4	4	4	4	4	5	5	5	5	5	5	5	5	5	5	5	5	5	5	5	5	5
2	3	2	3	1	3	4	1	2	4	4	4	4	4	5	5	5	5	5	5	5	5	5	5	5	4	5	5	4.75	5	5	5	4.9375	4	4	5	4	4.25	5	4	4	4	4.25	4	5	5	4	4.5	4	5
2	2	1	3	2	2	5	1	10	4	4	3	4	3.75	3	2	4	3	3	4	4	4	3	3.75	4	4	4	5	4.25	5	4	4	4.3125	2	3	3	4	3	3	3	3	4	3.25	5	5	4	3	4.25	3	4
2	2	1	2	1	3	5	1	3	4	5	4	5	4.5	5	5	4	5	4.75	5	4	4	4	4.25	5	5	5	5	5	4	4	4	4.25	5	5	5	5	5	5	4	5	5	4.75	5	4	5	5	4.75	5	5
2	2	1	2	2	3	5	1	4	5	5	5	5	5	5	5	5	5	5	5	5	5	5	5	5	5	5	5	5	5	5	5	5	5	5	5	5	5	5	5	5	5	5	5	5	5	5	5	5	5
1	2	1	2	2	3	5	2	7	4	4	3	4	3.75	4	5	4	4	4.25	3	5	5	4	4.25	4	4	4	5	4.25	5	4	3	4.0625	4	4	5	4	4.25	5	4	4	3	4	4	4	4	4	4	4	4
2	2	1	3	1	3	5	1	9	4	4	4	4	4	4	4	4	4	4	4	4	4	4	4	4	4	4	4	4	4	4	4	4	4	4	4	4	4	4	4	4	4	4	4	4	4	4	4	4	4
2	4	4	1	3	2	1	1	2	5	5	5	5	5	5	5	5	4	4.75	4	4	4	4	4	5	5	5	4	4.75	3	2	2	2.9375	4	4	4	5	4.25	5	5	5	5	5	5	5	5	5	5	5	5
2	3	2	3	2	3	4	1	3	4	4	4	4	4	4	4	4	4	4	4	2	4	4	3.5	4	3	5	5	4.25	5	5	4	4.5625	5	5	4	5	4.75	5	4	5	4	4.5	5	4	5	5	4.75	4	5
2	2	1	2	1	3	4	1	3	5	5	5	5	5	5	5	5	5	5	5	5	5	5	5	5	5	5	5	5	5	5	5	5	5	5	5	5	5	5	5	5	5	5	5	5	5	5	5	5	5
2	3	3	2	2	3	4	1	9	5	5	5	5	5	5	5	5	5	5	5	5	5	5	5	5	5	5	5	5	5	5	5	5	5	5	5	5	5	5	5	5	5	5	5	5	5	5	5	5	5
2	2	1	3	2	1	4	2	10	4	4	4	4	4	4	4	4	4	4	4	4	4	4	4	2	2	2	4	2.5	4	3	2	2.875	4	4	4	4	4	2	3	4	3	3	4	3	4	4	3.75	3	3
2	2	1	3	2	2	1	2	10	5	5	5	5	5	5	5	5	5	5	5	5	5	5	5	5	5	5	5	5	5	4	5	4.75	5	5	5	5	5	4	4	4	4	4	4	4	4	4	4	4	4
2	2	1	3	1	3	2	1	9	4	4	4	4	4	4	4	4	4	4	4	4	4	4	4	4	4	4	4	4	3	4	3	3.5	4	3	4	3	3.5	3	4	3	4	3.5	4	3	4	3	3.5	4	3
2	3	2	2	2	3	5	2	11	4	4	4	4	4	5	5	5	5	5	4	4	3	5	4	4	4	4	4	4	4	4	4	4	4	4	4	4	4	4	4	4	4	4	4	4	4	4	4	4	4
2	2	1	2	2	3	3	1	9	5	5	5	5	5	5	5	5	5	5	5	5	5	5	5	5	5	5	5	5	5	5	5	5	5	5	5	5	5	5	5	5	5	5	5	5	5	5	5	5	5
2	3	2	2	2	3	4	2	8	4	5	4	4	4.25	5	3	5	5	4.5	4	2	2	3	2.75	4	3	3	4	3.5	4	3	3	3.375	5	5	5	5	5	4	3	4	3	3.5	4	4	4	4	4	5	4
2	4	4	3	4	2	4	4	1	5	5	5	5	5	5	4	4	4	4.25	3	4	4	4	3.75	5	5	5	5	5	4	4	5	4.5	5	5	5	5	5	5	5	5	5	5	5	5	5	5	5	5	5
2	2	1	3	2	3	4	1	6	5	4	5	5	4.75	5	5	5	5	5	4	4	4	5	4.25	4	4	4	4	4	4	4	4	4	4	5	4	4	4.25	4	4	4	4	4	4	4	4	4	4	5	4
2	2	1	3	2	3	4	1	7	5	5	5	5	5	5	5	5	4	4.75	5	4	4	4	4.25	5	5	5	5	5	5	5	5	5	5	5	5	5	5	5	4	4	5	4.5	5	5	5	5	5	5	5
2	2	1	2	2	1	1	1	11	4	5	4	5	4.5	5	5	5	5	5	5	4	4	4	4.25	5	5	4	5	4.75	5	4	4	4.4375	5	5	5	5	5	5	5	5	5	5	5	5	4	4	4.5	4	4
2	2	1	2	2	3	4	2	10	5	5	5	5	5	5	5	5	5	5	5	5	5	5	5	5	5	5	5	5	5	5	5	5	5	5	5	5	5	5	5	5	5	5	4	5	5	5	4.75	5	5
2	2	1	3	1	4	1	1	11	4	4	4	4	4	4	4	4	4	4	4	4	4	4	4	4	4	4	4	4	4	4	4	4	4	4	4	4	4	4	4	4	4	4	4	4	4	4	4	4	4
2	3	3	2	3	3	4	1	2	4	4	4	4	4	4	4	4	4	4	4	5	5	5	4.75	4	4	4	4	4	4	4	4	4	4	4	4	4	4	4	4	4	4	4	4	4	4	4	4	4	4
2	2	1	3	3	2	4	1	10	2	4	2	4	3	3	4	4	4	3.75	4	4	3	3	3.5	4	4	4	4	4	4	4	4	4	3	4	4	4	3.75	4	4	4	4	4	4	4	4	4	4	4	4
2	2	1	3	1	1	4	2	2	5	5	4	4	4.5	5	5	5	4	4.75	5	4	5	4	4.5	4	4	5	5	4.5	5	4	4	4.375	5	5	5	5	5	4	4	5	5	4.5	4	5	5	5	4.75	5	5
2	2	1	2	2	3	4	1	7	4	4	4	4	4	3	4	4	4	3.75	4	2	2	3	2.75	4	4	4	4	4	4	3	2	3.25	4	4	4	4	4	4	3	3	3	3.25	3	3	3	3	3	4	4
1	5	5	2	3	2	4	3	2	5	5	4	5	4.75	5	5	5	5	5	5	5	4	5	4.75	5	5	5	5	5	5	5	5	5	5	5	5	5	5	5	5	5	5	5	5	5	5	5	5	5	5
1	3	1	2	2	3	4	1	5	4	4	4	4	4	4	4	4	4	4	5	4	4	4	4.25	4	4	4	4	4	4	4	4	4	4	4	4	4	4	4	4	4	4	4	4	4	4	4	4	4	4
2	2	1	3	2	3	5	1	10	5	5	3	4	4.25	5	5	4	5	4.75	5	4	4	4	4.25	4	4	4	4	4	5	5	4	4.5	4	4	4	4	4	5	4	5	5	4.75	4	5	5	5	4.75	5	5
1	2	1	2	1	4	1	1	10	4	4	5	4	4.25	5	3	5	5	4.5	3	3	3	4	3.25	4	4	4	4	4	3	2	2	2.75	4	4	5	5	4.5	5	5	5	4	4.75	3	5	5	4	4.25	4	4
1	2	1	3	3	4	1	3	5	5	4	5	5	4.75	4	5	4	5	4.5	4	5	4	5	4.5	5	5	5	5	5	5	5	5	5	5	4	5	4	4.5	5	4	5	4	4.5	5	4	5	4	4.5	4	5
2	5	5	1	4	1	3	1	2	4	5	4	4	4.25	5	4	4	4	4.25	5	5	3	4	4.25	4	5	4	5	4.5	5	5	5	4.875	5	5	5	5	5	5	5	5	5	5	5	5	5	5	5	5	5
1	2	1	3	1	4	4	1	7	4	2	4	4	3.5	5	4	5	3	4.25	5	4	5	5	4.75	4	3	5	4	4	4	4	3	3.75	4	4	4	4	4	5	4	5	3	4.25	4	5	5	4	4.5	4	5
2	2	1	2	2	3	4	1	4	4	3	4	3	3.5	4	4	4	3	3.75	3	3	3	3	3	3	3	3	4	3.25	3	3	3	3.0625	4	4	4	3	3.75	3	3	3	4	3.25	4	3	3	3	3.25	4	4
2	2	1	3	2	3	4	2	3	5	5	5	5	5	5	5	5	5	5	5	5	5	5	5	5	5	5	5	5	5	5	5	5	5	5	5	5	5	5	5	5	5	5	5	5	5	5	5	5	5
2	2	1	2	2	3	5	1	2	5	5	5	5	5	5	5	5	5	5	4	4	4	5	4.25	5	5	5	5	5	5	5	5	5	5	5	5	5	5	5	5	5	5	5	5	5	5	5	5	5	5
2	3	3	3	2	3	4	2	3	5	5	5	5	5	4	4	4	3	3.75	5	4	4	4	4.25	5	5	5	4	4.75	5	4	4	4.4375	5	5	4	4	4.5	4	4	4	4	4	3	3	3	3	3	3	3
2	2	1	3	2	3	4	1	4	4	3	3	4	3.5	5	5	5	5	5	4	4	4	4	4	4	3	4	4	3.75	4	3	3	3.4375	4	4	5	4	4.25	4	4	3	3	3.5	3	3	3	3	3	4	4
2	2	1	2	2	3	4	2	3	5	4	4	4	4.25	5	5	5	5	5	5	5	5	5	5	5	5	5	5	5	5	4	4	4.5	4	4	4	4	4	5	5	5	5	5	5	5	5	5	5	5	5
2	2	1	2	2	3	4	1	6	4	5	4	5	4.5	4	5	4	5	4.5	5	4	5	4	4.5	4	5	4	5	4.5	4	5	4	4.375	5	4	5	5	4.75	4	5	4	5	4.5	4	5	4	4	4.25	5	4
2	3	2	2	3	3	4	1	2	5	5	5	5	5	5	5	5	5	5	5	5	5	5	5	5	5	5	5	5	5	5	5	5	5	5	5	5	5	5	5	5	5	5	5	5	5	5	5	5	5
2	2	1	2	2	3	4	1	1	4	4	4	4	4	5	4	4	4	4.25	4	4	2	4	3.5	4	4	4	4	4	4	4	4	4	4	4	4	4	4	4	4	4	4	4	4	4	4	4	4	4	4
1	2	1	2	1	3	4	2	4	5	4	5	4	4.5	5	5	5	5	5	5	2	1	2	2.5	3	3	2	3	2.75	2	2	2	2.1875	4	4	4	4	4	3	3	3	4	3.25	3	3	4	4	3.5	4	4
2	2	1	3	2	3	4	1	6	5	5	5	5	5	4	4	4	4	4	5	5	5	5	5	5	5	5	5	5	5	5	5	5	5	5	5	5	5	5	5	5	5	5	5	5	5	5	5	5	5
2	2	1	4	5	4	5	4	10	5	5	5	5	5	5	5	5	5	5	5	5	5	5	5	5	5	5	5	5	5	5	5	5	5	5	5	5	5	5	5	5	5	5	5	5	5	5	5	5	5
2	2	1	3	2	2	5	2	10	4	4	3	4	3.75	4	4	4	4	4	5	4	4	5	4.5	5	5	5	5	5	5	4	4	4.5	4	4	3	4	3.75	4	4	4	3	3.75	5	5	5	5	5	5	5
2	2	1	3	2	4	4	3	10	4	5	4	5	4.5	5	5	5	5	5	4	4	4	5	4.25	5	5	5	5	5	5	5	5	5	5	5	5	5	5	5	5	4	4	4.5	5	5	5	5	5	5	5
2	2	1	3	2	3	5	2	9	5	5	5	5	5	5	5	5	5	5	5	5	5	5	5	5	5	5	5	5	5	5	5	5	5	5	5	5	5	5	5	5	5	5	5	5	5	5	5	5	5
2	2	1	3	1	3	4	2	10	4	4	4	4	4	4	4	4	4	4	5	5	5	5	5	5	4	4	5	4.5	5	5	5	4.875	5	4	4	4	4.25	4	4	4	4	4	4	4	4	4	4	4	4
2	2	1	3	1	3	3	1	7	5	5	5	5	5	5	5	5	5	5	5	5	5	5	5	5	5	5	5	5	4	4	4	4.25	5	5	5	5	5	5	5	5	5	5	5	5	5	5	5	5	5
2	2	1	2	2	2	5	1	10	4	4	4	4	4	5	4	4	4	4.25	4	4	4	4	4	4	4	4	4	4	4	4	4	4	4	4	4	4	4	4	4	4	4	4	4	4	4	4	4	4	4
2	3	2	2	3	3	4	1	10	5	5	5	5	5	5	5	5	5	5	5	5	5	5	5	5	5	5	5	5	5	5	5	5	5	5	5	5	5	5	5	5	5	5	5	5	5	5	5	5	5
2	2	1	3	1	3	4	1	2	4	4	4	4	4	4	4	4	4	4	2	2	2	2	2	3	3	3	3	3	2	2	2	2.25	4	4	4	4	4	2	4	3	3	3	2	2	2	2	2	2	2
2	2	1	3	2	2	4	2	10	4	4	4	4	4	5	5	5	5	5	5	4	4	5	4.5	5	4	4	4	4.25	4	4	4	4.0625	4	5	4	5	4.5	5	4	5	5	4.75	4	4	4	5	4.25	4	4
2	2	1	2	2	1	5	2	1	5	5	5	5	5	5	4	5	4	4.5	4	4	3	4	3.75	4	3	3	4	3.5	3	3	3	3.125	4	5	5	5	4.75	4	4	4	4	4	4	4	4	4	4	4	4
2	3	3	2	2	3	5	1	2	5	5	5	5	5	5	5	5	5	5	5	5	5	5	5	5	5	5	5	5	5	5	5	5	5	5	5	5	5	5	5	5	5	5	5	5	5	5	5	5	5
2	2	1	3	3	4	3	1	6	5	5	5	5	5	5	5	5	5	5	4	4	4	4	4	5	5	5	5	5	5	5	5	5	5	5	5	4	4.75	4	4	4	5	4.25	5	4	5	4	4.5	5	4
2	2	1	2	2	1	4	2	1	4	4	4	4	4	4	4	4	4	4	3	4	3	4	3.5	3	3	3	3	3	4	3	3	3.25	4	4	4	4	4	4	4	4	4	4	4	4	3	3	3.5	4	4
2	2	1	3	2	2	4	1	10	5	4	3	4	4	4	4	4	4	4	4	4	4	4	4	4	4	4	5	4.25	4	5	5	4.5625	4	4	5	5	4.5	5	5	5	4	4.75	5	5	5	5	5	5	5
1	3	2	2	2	3	1	1	4	4	4	4	4	4	4	4	4	4	4	4	4	4	4	4	4	4	4	4	4	4	4	4	4	4	4	4	4	4	4	4	4	4	4	4	4	4	4	4	4	4
2	2	1	3	1	3	1	1	1	4	5	4	5	4.5	5	4	5	5	4.75	5	4	4	4	4.25	4	5	4	5	4.5	4	4	4	4.125	5	4	4	5	4.5	4	5	4	5	4.5	4	4	4	4	4	4	4
2	3	2	3	2	4	2	1	10	5	5	5	5	5	5	4	5	4	4.5	5	5	5	5	5	4	4	3	4	3.75	5	5	5	4.6875	5	5	5	5	5	4	4	5	4	4.25	5	5	5	4	4.75	4	4
2	2	1	3	1	3	4	1	10	3	4	2	4	3.25	4	3	4	4	3.75	3	2	4	3	3	4	3	4	5	4	4	3	3	3.5	3	4	4	3	3.5	3	4	2	4	3.25	4	3	3	3	3.25	4	3
2	2	1	3	2	2	4	2	1	2	2	2	3	2.25	4	4	4	4	4	4	4	3	4	3.75	2	2	2	2	2	3	3	3	2.75	4	4	4	4	4	2	3	2	4	2.75	4	4	4	4	4	4	4
1	2	1	3	3	4	1	4	10	4	4	4	4	4	4	4	4	4	4	3	3	3	4	3.25	4	3	3	4	3.5	4	3	3	3.375	3	3	3	3	3	4	4	4	4	4	4	4	4	4	4	4	4
2	5	5	4	5	4	5	4	10	1	1	1	1	1	1	1	1	1	1	1	1	1	1	1	1	1	1	1	1	1	1	1	1	1	1	1	1	1	1	1	1	1	1	1	1	1	1	1	1	1
2	4	4	2	3	2	1	1	1	5	5	5	5	5	5	5	5	5	5	5	5	5	5	5	5	5	5	5	5	5	5	5	5	5	5	5	5	5	5	5	5	5	5	5	5	5	5	5	5	5
1	3	1	2	3	1	3	1	4	4	3	2	4	3.25	3	4	3	4	3.5	3	4	3	2	3	1	2	3	4	2.5	5	4	3	3.625	1	2	3	4	2.5	5	4	3	2	3.5	1	2	3	4	2.5	5	4
2	2	1	2	2	3	5	2	2	5	5	5	5	5	5	5	5	5	5	4	4	4	4	4	4	4	4	4	4	5	4	4	4.25	5	5	5	5	5	5	4	5	4	4.5	5	4	4	4	4.25	5	5
2	2	1	2	1	1	4	1	3	5	5	5	5	5	5	5	5	5	5	5	5	5	5	5	5	5	5	5	5	4	4	4	4.25	5	5	5	5	5	4	4	4	4	4	5	5	4	5	4.75	5	4
2	2	1	2	2	3	1	1	7	5	4	3	4	4	4	3	3	4	3.5	4	2	2	3	2.75	2	2	3	5	3	4	3	3	3.25	3	3	4	4	3.5	4	4	3	3	3.5	3	3	3	3	3	3	4
2	3	3	1	2	1	1	1	1	5	5	4	4	4.5	4	4	4	4	4	4	3	3	3	3.25	4	4	4	4	4	4	4	4	4	4	4	4	4	4	4	4	4	4	4	4	4	4	4	4	4	4
2	2	1	2	5	1	1	1	10	3	3	3	3	3	4	4	4	4	4	4	4	4	4	4	4	4	4	4	4	4	4	4	4	4	4	4	4	4	4	4	4	4	4	4	4	4	4	4	4	4
2	2	1	2	2	3	1	1	2	4	4	4	4	4	5	4	4	4	4.25	4	2	3	4	3.25	4	4	4	4	4	4	3	3	3.5	4	4	4	4	4	4	4	4	4	4	5	4	3	3	3.75	4	4
1	2	1	2	1	2	3	2	8	4	4	2	3	3.25	4	5	5	4	4.5	4	3	3	4	3.5	4	3	3	3	3.25	4	3	4	3.5625	3	4	4	4	3.75	5	4	5	2	4	4	4	5	4	4.25	4	5
1	2	1	2	2	1	1	1	1	4	2	3	5	3.5	2	4	4	4	3.5	2	2	4	2	2.5	2	2	4	5	3.25	3	3	3	3.0625	4	4	4	4	4	4	3	2	2	2.75	2	4	4	4	3.5	4	2
1	2	1	2	2	2	4	2	1	4	4	4	4	4	4	4	4	4	4	4	4	4	4	4	4	4	4	4	4	4	4	4	4	4	4	4	4	4	5	4	4	4	4.25	4	4	4	4	4	4	4
1	2	1	2	1	3	4	1	10	5	5	5	5	5	5	5	5	5	5	5	5	5	5	5	3	3	4	5	3.75	5	5	5	4.6875	5	5	5	5	5	5	5	5	5	5	5	5	5	5	5	4	4
1	2	1	2	2	2	5	4	10	5	5	5	5	5	5	5	5	5	5	5	5	5	5	5	5	4	4	5	4.5	5	4	5	4.625	5	5	5	5	5	5	5	5	4	4.75	5	4	5	5	4.75	5	5
2	1	1	3	2	2	5	1	10	5	5	5	4	4.75	5	4	4	4	4.25	4	2	4	4	3.5	4	3	2	3	3	5	5	5	4.5	5	4	4	5	4.5	5	5	5	4	4.75	5	5	5	5	5	5	5
1	2	1	3	2	4	4	3	6	3	5	4	5	4.25	5	3	3	5	4	5	5	4	5	4.75	5	5	5	4	4.75	5	4	5	4.6875	5	5	5	5	5	5	5	4	4	4.5	4	5	5	4	4.5	5	5
2	2	2	2	2	2	5	1	1	5	5	5	5	5	5	5	5	5	5	4	3	3	4	3.5	5	4	5	5	4.75	5	5	5	4.9375	5	5	5	5	5	5	5	5	5	5	5	5	5	5	5	5	5
1	1	1	2	2	4	3	2	2	5	4	5	5	4.75	4	4	4	4	4	4	4	4	4	4	4	4	4	4	4	4	4	4	4	4	4	4	4	4	4	4	4	4	4	4	4	4	4	4	4	4
2	2	1	1	2	4	4	1	10	5	5	5	5	5	5	5	5	5	5	4	4	5	5	4.5	5	4	4	4	4.25	5	5	5	4.8125	4	4	4	4	4	4	5	5	5	4.75	4	4	4	4	4	5	5
2	1	1	3	2	3	5	1	10	4	2	2	2	2.5	4	4	4	4	4	4	4	4	4	4	4	4	4	4	4	3	3	3	3.25	2	4	4	5	3.75	4	4	5	5	4.5	5	5	5	5	5	4	4
2	1	1	3	3	4	3	1	10	5	5	5	5	5	5	5	5	5	5	5	5	5	5	5	5	5	5	5	5	5	5	5	5	5	5	5	5	5	5	5	5	5	5	5	5	5	5	5	5	5
1	2	1	3	1	2	2	1	2	3	3	4	4	3.5	4	3	5	4	4	5	4	3	4	4	4	3	4	3	3.5	5	4	4	4.125	4	3	4	4	3.75	4	4	3	4	3.75	4	4	3	4	3.75	4	3
2	2	1	3	2	3	4	1	2	5	4	3	5	4.25	5	5	5	5	5	4	2	2	4	3	4	4	5	4	4.25	3	3	2	3.0625	4	3	4	3	3.5	2	4	3	4	3.25	4	3	4	4	3.75	4	4
2	1	1	2	2	1	1	1	10	5	4	5	5	4.75	5	5	4	3	4.25	4	4	4	4	4	3	3	3	5	3.5	5	3	3	3.625	5	5	5	5	5	5	5	5	5	5	5	5	5	5	5	5	5
2	1	1	2	1	4	5	1	10	4	4	5	5	4.5	4	5	4	5	4.5	4	5	4	4	4.25	4	4	5	4	4.25	5	4	4	4.3125	5	4	4	4	4.25	5	4	5	4	4.5	4	5	5	4	4.5	5	4
2	2	1	3	2	4	4	4	3	4	4	2	4	3.5	5	4	4	2	3.75	2	2	3	3	2.5	1	2	2	3	2	1	1	1	1.25	5	5	5	5	5	4	4	4	4	4	2	2	2	2	2	4	4
1	1	1	3	1	3	1	1	3	5	5	5	5	5	5	5	5	5	5	5	5	5	5	5	5	4	4	4	4.25	4	1	4	3.3125	3	4	2	4	3.25	3	5	2	5	3.75	5	5	2	2	3.5	4	2
2	1	1	3	2	2	4	2	10	4	4	2	2	3	4	4	4	4	4	4	4	4	4	4	4	4	4	4	4	4	4	4	4	3	4	4	4	3.75	4	4	4	4	4	4	4	4	4	4	4	4
2	1	1	3	2	2	4	1	10	5	5	5	5	5	5	5	5	5	5	5	5	5	5	5	5	5	5	5	5	5	5	5	5	5	5	5	5	5	5	5	5	5	5	5	5	5	5	5	5	5
2	2	1	2	2	2	4	1	2	5	5	5	5	5	5	5	5	5	5	4	4	3	4	3.75	5	5	5	5	5	5	5	5	5	5	5	5	5	5	5	5	5	5	5	5	5	5	5	5	5	5
2	1	1	3	1	4	5	1	10	4	3	4	4	3.75	4	4	4	4	4	4	3	3	4	3.5	4	3	4	5	4	4	4	4	4	4	4	4	4	4	4	4	4	4	4	4	4	4	4	4	4	4
2	2	1	3	1	1	4	1	2	4	4	5	4	4.25	4	3	4	4	3.75	4	4	4	4	4	4	4	4	4	4	4	4	4	4	5	4	4	4	4.25	4	4	4	5	4.25	4	4	4	4	4	4	4
2	2	1	3	3	1	4	2	10	4	4	4	4	4	5	5	4	4	4.5	5	4	3	5	4.25	4	4	4	4	4	4	4	4	4	4	4	4	4	4	4	3	4	3	3.5	3	5	4	3	3.75	4	4
2	2	1	3	2	2	4	1	10	5	5	5	5	5	5	4	4	5	4.5	4	5	4	5	4.5	4	5	5	5	4.75	5	5	5	4.9375	5	5	5	4	4.75	4	5	4	5	4.5	5	5	5	4	4.75	5	4
2	3	2	4	4	4	4	4	1	5	5	4	5	4.75	5	4	5	5	4.75	5	4	4	5	4.5	5	4	4	5	4.5	4	4	4	4.125	5	5	5	4	4.75	4	4	5	5	4.5	5	5	4	4	4.5	4	5
2	2	1	3	1	2	4	4	10	5	5	5	5	5	5	5	5	5	5	5	5	5	5	5	5	5	5	5	5	5	5	5	5	5	5	5	5	5	5	5	5	5	5	5	5	5	5	5	5	5
2	2	1	3	1	3	5	2	10	4	4	2	2	3	4	2	4	4	3.5	2	2	2	4	2.5	4	4	2	2	3	4	4	4	3.75	4	4	4	4	4	2	2	4	4	3	2	4	4	2	3	4	4
2	1	1	4	1	4	3	1	11	3	3	3	3	3	3	3	3	3	3	3	3	3	3	3	3	3	3	3	3	3	3	3	3	3	3	3	3	3	3	3	3	3	3	3	3	3	3	3	3	3
2	2	1	3	2	4	4	4	10	4	4	5	4	4.25	5	4	5	4	4.5	5	4	5	4	4.5	4	5	4	5	4.5	4	5	4	4.375	4	4	5	4	4.25	5	4	5	4	4.5	5	4	5	5	4.75	5	5
2	2	1	3	2	4	4	1	10	4	4	2	5	3.75	5	4	5	5	4.75	5	4	2	2	3.25	4	4	4	4	4	5	4	4	4.25	5	5	4	5	4.75	4	5	4	4	4.25	4	4	5	5	4.5	4	4
2	1	1	3	2	4	2	1	2	4	4	4	4	4	4	4	3	4	3.75	4	4	4	4	4	4	4	4	4	4	4	4	4	4	4	4	4	4	4	4	4	4	4	4	4	4	4	4	4	4	4
2	2	2	4	3	4	4	4	8	5	4	4	5	4.5	4	4	5	4	4.25	4	4	4	4	4	4	4	3	4	3.75	3	3	4	3.4375	4	4	3	4	3.75	4	4	4	4	4	4	4	5	5	4.5	4	4
2	2	1	3	1	4	2	1	1	1	1	1	1	1	1	1	1	1	1	1	1	1	5	2	1	1	1	1	1	1	1	1	1	1	1	1	1	1	1	1	1	1	1	1	1	1	1	1	1	1
1	2	1	3	1	4	4	3	10	4	4	3	2	3.25	4	4	5	5	4.5	4	4	2	4	3.5	4	3	4	4	3.75	3	4	4	3.6875	4	4	5	5	4.5	5	4	3	4	4	4	4	4	3	3.75	4	4
2	2	1	3	3	3	2	1	2	5	5	5	5	5	5	5	5	5	5	5	4	4	5	4.5	5	5	5	5	5	5	4	5	4.75	5	4	5	4	4.5	5	5	5	5	5	5	5	5	5	5	5	5
2	1	1	3	2	3	4	2	10	5	4	3	5	4.25	5	3	5	4	4.25	4	3	4	4	3.75	4	4	4	4	4	4	4	4	4	5	5	4	4	4.5	3	3	4	4	3.5	4	5	5	4	4.5	4	5
2	3	1	3	1	1	3	3	10	5	4	3	4	4	5	5	5	5	5	5	5	4	4	4.5	5	3	4	5	4.25	5	5	5	4.8125	5	4	5	4	4.5	5	5	4	5	4.75	5	5	5	5	5	5	4
1	2	1	3	1	4	3	1	10	4	2	4	5	3.75	5	3	5	5	4.5	5	5	4	4	4.5	4	4	5	4	4.25	4	5	4	4.3125	4	4	5	5	4.5	4	5	5	5	4.75	5	5	5	4	4.75	4	4
2	1	1	3	2	4	3	1	10	4	4	4	4	4	5	3	5	4	4.25	4	3	3	3	3.25	4	4	4	4	4	4	4	4	4	4	4	4	4	4	4	3	3	4	3.5	4	3	4	3	3.5	3	4
1	1	5	4	5	4	5	4	2	5	5	5	5	5	5	5	5	5	5	5	5	5	5	5	5	5	5	5	5	5	5	5	5	5	5	5	5	5	5	5	5	5	5	5	5	5	5	5	5	5
2	5	5	2	5	4	1	3	2	5	5	5	4	4.75	5	5	5	4	4.75	4	4	4	4	4	5	5	5	4	4.75	4	4	4	4.1875	5	5	5	5	5	4	4	4	4	4	5	5	5	5	5	5	4
2	2	1	3	1	1	4	1	2	4	5	4	4	4.25	5	4	4	4	4.25	4	4	5	5	4.5	2	2	4	2	2.5	4	3	4	3.375	4	4	4	4	4	4	5	4	4	4.25	4	5	3	3	3.75	4	3
1	2	1	3	3	3	5	1	10	4	4	3	2	3.25	4	4	5	5	4.5	5	4	4	4	4.25	4	3	5	5	4.25	4	5	3	4.0625	4	4	4	4	4	3	4	4	4	3.75	5	5	5	5	5	4	4
2	2	1	2	2	3	1	1	2	4	4	3	4	3.75	5	5	4	4	4.5	3	3	4	4	3.5	4	4	4	4	4	3	3	3	3.25	4	4	4	4	4	4	4	3	3	3.5	4	4	4	3	3.75	4	4
2	2	1	3	3	3	2	1	1	4	4	4	4	4	4	4	4	4	4	4	4	4	4	4	4	4	4	4	4	4	4	4	4	4	4	4	4	4	4	4	4	4	4	4	4	4	4	4	4	4
2	2	1	2	2	2	1	1	2	5	4	4	4	4.25	4	4	4	4	4	4	4	4	4	4	4	4	4	4	4	4	4	4	4	4	4	4	4	4	4	4	4	4	4	4	4	4	4	4	4	4
2	2	2	3	1	1	4	1	2	4	4	3	4	3.75	5	4	4	3	4	3	3	2	3	2.75	2	2	2	1	1.75	3	1	1	1.6875	4	4	5	5	4.5	3	3	3	4	3.25	3	5	4	3	3.75	3	3
2	2	1	3	2	3	5	1	6	5	5	5	5	5	5	5	5	5	5	5	5	4	4	4.5	5	4	4	4	4.25	4	4	4	4.0625	4	4	4	4	4	4	4	4	4	4	4	4	4	4	4	4	4
2	2	1	3	2	2	5	2	10	5	5	5	5	5	5	5	5	5	5	5	5	5	5	5	4	4	4	4	4	4	4	4	4	5	5	5	5	5	5	5	5	5	5	5	5	5	5	5	5	5
2	2	1	2	5	1	4	1	2	4	4	4	5	4.25	4	5	4	5	4.5	5	4	5	4	4.5	5	5	4	5	4.75	5	4	4	4.4375	5	4	5	5	4.75	5	5	5	5	5	4	5	4	4	4.25	5	4
2	2	1	3	2	1	3	1	1	4	4	4	4	4	4	2	4	4	3.5	4	4	4	4	4	4	4	4	4	4	4	4	4	4	4	4	4	4	4	4	4	4	4	4	4	4	3	2	3.25	4	4
2	2	1	2	1	1	3	1	1	5	5	5	5	5	5	5	5	5	5	5	5	5	5	5	5	5	5	5	5	5	5	5	5	5	5	5	5	5	5	5	5	5	5	5	5	5	5	5	5	5
2	2	1	2	2	2	4	1	10	5	4	4	4	4.25	4	4	4	4	4	4	4	4	4	4	4	4	4	4	4	4	4	4	4	4	4	3	5	4	4	5	4	4	4.25	4	4	4	4	4	4	4
2	2	1	2	2	1	4	1	1	5	5	5	5	5	2	2	2	2	2	4	4	4	4	4	4	4	4	4	4	4	4	4	4	4	4	4	4	4	2	4	4	4	3.5	4	4	4	4	4	4	4
2	2	1	3	2	4	4	3	10	4	4	3	4	3.75	4	4	3	3	3.5	4	2	2	2	2.5	4	4	4	4	4	2	2	2	2.5	3	3	4	4	3.5	4	4	4	4	4	4	3	2	2	2.75	2	4
2	2	2	2	2	4	1	1	4	5	5	5	5	5	5	5	5	5	5	5	5	5	5	5	5	5	5	5	5	5	5	5	5	5	5	5	5	5	5	5	5	5	5	5	5	5	5	5	5	5
2	2	1	2	3	3	4	1	10	4	4	4	4	4	4	4	4	4	4	4	3	4	4	3.75	4	4	4	4	4	4	4	4	4	4	4	4	4	4	4	4	4	4	4	5	4	5	5	4.75	5	4
1	2	1	3	2	4	4	3	10	4	5	5	2	4	4	4	5	2	3.75	5	5	4	5	4.75	4	4	4	4	4	4	2	4	3.5	4	4	4	5	4.25	2	2	4	5	3.25	4	5	5	2	4	5	4
2	2	1	2	2	1	1	2	2	4	3	4	4	3.75	4	4	3	4	3.75	4	4	4	4	4	2	4	4	2	3	4	3	4	3.5	4	4	4	4	4	2	4	2	4	3	2	4	4	4	3.5	4	4
2	2	1	2	3	1	5	1	11	5	4	4	5	4.5	4	4	4	3	3.75	4	4	3	3	3.5	4	4	4	4	4	4	3	3	3.5	4	4	4	5	4.25	4	5	4	4	4.25	4	4	4	4	4	4	5
2	2	1	3	1	3	5	3	10	4	4	3	4	3.75	5	4	4	4	4.25	4	2	4	4	3.5	4	3	3	4	3.5	4	4	4	3.875	4	4	4	4	4	4	4	4	4	4	3	4	4	4	3.75	4	4
2	2	1	3	3	3	2	1	1	4	4	4	4	4	4	4	4	4	4	4	4	4	4	4	4	4	4	4	4	4	4	4	4	4	4	4	4	4	4	4	4	4	4	4	4	4	4	4	4	4
2	2	1	2	3	1	4	1	11	5	5	4	5	4.75	4	4	4	4	4	4	4	4	4	4	3	3	3	4	3.25	4	3	3	3.3125	4	4	4	4	4	4	4	3	4	3.75	4	4	4	4	4	4	4
2	2	1	3	2	2	5	3	10	4	4	4	5	4.25	4	4	4	4	4	5	4	4	4	4.25	4	4	4	4	4	4	4	4	4	4	4	4	4	4	4	4	4	4	4	5	4	4	5	4.5	4	4
2	2	1	2	2	1	5	1	10	4	4	4	4	4	4	4	4	4	4	3	3	3	2	2.75	4	4	4	4	4	4	4	4	4	4	4	4	4	4	4	4	4	4	4	4	4	4	4	4	4	4
2	2	1	3	2	1	5	2	2	5	4	4	4	4.25	4	4	4	4	4	4	4	4	4	4	5	5	5	5	5	5	4	4	4.5	4	4	4	4	4	4	4	4	4	4	4	4	4	4	4	4	4
2	2	1	2	2	4	4	4	10	4	4	4	4	4	4	5	5	5	4.75	4	4	4	5	4.25	5	5	5	5	5	4	4	4	4.25	5	4	4	4	4.25	4	5	5	4	4.5	4	5	4	4	4.25	5	5
1	4	5	1	3	2	1	2	1	5	5	5	5	5	5	3	4	4	4	5	5	4	4	4.5	4	3	3	2	3	5	4	3	3.75	4	4	5	5	4.5	4	4	4	3	3.75	3	5	4	4	4	4	3
2	2	1	2	2	1	4	2	10	5	5	5	5	5	5	5	5	5	5	5	5	5	5	5	5	5	5	5	5	5	5	5	5	5	5	5	5	5	5	5	5	5	5	5	5	5	5	5	5	5
2	2	1	3	1	1	3	1	3	5	5	5	5	5	5	5	5	5	5	5	5	5	5	5	5	5	5	5	5	5	5	5	5	5	5	5	5	5	5	5	5	5	5	5	5	5	5	5	5	5
2	2	1	3	3	4	3	4	10	5	5	3	5	4.5	5	5	5	4	4.75	5	4	4	5	4.5	5	4	4	5	4.5	5	4	5	4.625	5	4	5	5	4.75	5	5	5	5	5	5	5	5	5	5	5	5
1	2	1	2	2	3	5	1	10	4	4	3	4	3.75	4	4	3	4	3.75	4	4	3	4	3.75	4	2	3	3	3	4	4	3	3.5	4	4	3	4	3.75	4	3	4	3	3.5	3	3	4	4	3.5	4	3
2	2	1	2	2	3	5	1	6	4	4	4	4	4	4	4	4	4	4	4	4	4	4	4	3	3	3	3	3	4	4	4	3.75	4	4	4	4	4	4	4	4	4	4	4	4	4	4	4	4	4
2	2	1	2	2	3	4	2	11	1	1	1	1	1	1	1	1	1	1	1	1	2	1	1.25	1	1	4	4	2.5	1	4	4	2.875	1	1	4	4	2.5	1	1	4	4	2.5	5	5	4	4	4.5	4	4
2	2	1	2	2	3	5	1	4	5	5	5	5	5	5	5	5	5	5	5	5	5	5	5	5	5	5	5	5	5	5	5	5	5	5	5	5	5	5	5	4	4	4.5	4	4	4	4	4	5	4
1	2	1	3	1	3	3	1	2	4	4	3	5	4	4	3	4	4	3.75	4	5	4	5	4.5	4	5	4	4	4.25	5	5	4	4.5625	4	5	4	5	4.5	4	4	5	5	4.5	4	4	4	4	4	4	5
2	2	1	2	2	3	3	1	7	5	5	5	5	5	5	5	5	5	5	5	5	5	5	5	4	4	4	4	4	4	4	4	4	4	4	4	4	4	4	4	4	4	4	4	4	4	4	4	4	4
2	2	1	2	2	3	4	1	11	4	4	4	4	4	4	4	4	4	4	4	4	4	4	4	4	4	4	4	4	4	4	4	4	4	4	4	4	4	4	4	4	4	4	4	4	4	4	4	4	4
1	2	1	2	2	3	5	1	5	4	4	4	4	4	4	4	4	4	4	4	4	4	4	4	5	4	5	4	4.5	4	4	4	4.125	4	4	5	4	4.25	5	4	4	4	4.25	4	4	4	4	4	4	4
2	3	3	3	2	3	5	2	3	5	5	5	5	5	5	5	5	5	5	5	4	4	4	4.25	4	3	3	4	3.5	4	4	4	3.875	5	5	5	5	5	5	5	5	4	4.75	4	3	3	3	3.25	5	5
2	2	1	3	1	3	4	2	3	4	4	4	4	4	4	4	4	4	4	4	4	4	4	4	4	4	4	4	4	4	4	4	4	4	4	4	4	4	4	4	4	4	4	4	4	4	4	4	4	4
2	2	1	2	2	3	4	1	5	4	4	4	4	4	5	5	4	3	4.25	4	3	3	3	3.25	4	3	3	3	3.25	3	3	3	3.0625	4	4	4	4	4	3	3	3	4	3.25	3	4	4	4	3.75	4	4
2	2	1	3	2	3	5	2	2	5	5	5	5	5	5	5	5	5	5	4	2	2	2	2.5	1	5	2	5	3.25	5	1	1	2.5625	5	4	5	5	4.75	4	4	2	5	3.75	5	1	4	4	3.5	5	5
2	3	2	3	2	3	4	1	6	1	2	2	2	1.75	2	4	4	4	3.5	4	4	4	4	4	4	4	4	4	4	4	4	4	4	4	4	4	4	4	4	4	4	4	4	3	5	5	4	4.25	4	4
2	2	1	2	2	3	4	1	2	4	4	4	4	4	4	4	4	4	4	4	4	4	4	4	4	4	4	4	4	4	4	4	4	4	4	4	4	4	4	4	4	4	4	4	4	4	4	4	4	4
2	2	1	3	2	1	5	1	1	5	5	4	4	4.5	3	3	3	3	3	4	4	4	4	4	4	4	4	4	4	3	3	3	3.25	4	4	4	4	4	4	4	5	4	4.25	5	4	4	4	4.25	4	4
1	3	3	2	3	2	1	1	10	5	5	5	5	5	5	5	4	4	4.5	4	3	4	4	3.75	3	3	3	4	3.25	4	4	4	3.8125	4	4	4	4	4	4	4	4	4	4	4	4	4	4	4	5	5
2	2	1	3	2	1	4	2	10	4	4	3	5	4	4	3	3	3	3.25	5	4	4	5	4.5	4	4	5	5	4.5	4	4	4	4.125	4	3	4	4	3.75	4	3	4	4	3.75	5	5	5	4	4.75	5	5
2	2	1	2	2	3	4	1	11	5	5	5	5	5	5	5	5	5	5	5	4	5	5	4.75	4	4	4	4	4	4	4	4	4	4	4	4	4	4	4	4	4	4	4	4	4	4	4	4	4	4
2	3	3	2	2	3	4	1	2	5	5	5	5	5	5	5	5	5	5	5	5	5	5	5	5	5	5	5	5	5	5	5	5	5	5	5	5	5	5	5	5	5	5	5	5	5	5	5	5	5
2	4	5	1	5	4	5	4	2	1	2	1	1	1.25	1	1	1	1	1	2	2	2	2	2	2	2	2	2	2	2	2	2	2	2	2	2	2	2	2	2	2	2	2	2	2	2	2	2	2	2
2	2	1	2	2	3	5	1	3	5	5	5	5	5	5	5	5	5	5	5	5	5	5	5	5	5	5	5	5	5	5	5	5	5	5	5	5	5	5	5	5	5	5	5	5	5	5	5	5	5
2	2	2	2	2	3	4	1	5	5	5	5	5	5	5	5	5	5	5	5	5	5	5	5	1	1	1	1	1	1	1	1	1	5	5	5	5	5	5	5	5	5	5	5	5	5	5	5	5	5
2	2	1	3	2	3	5	1	7	5	5	4	5	4.75	4	4	4	4	4	5	5	5	5	5	5	5	5	5	5	5	5	5	5	5	5	5	5	5	5	5	4	5	4.75	4	5	4	5	4.5	5	5
2	2	1	2	2	3	4	2	2	4	4	4	4	4	4	4	4	4	4	4	4	4	4	4	4	4	4	4	4	4	4	3	3.75	4	4	4	4	4	4	4	4	4	4	4	4	4	4	4	4	4
2	2	1	2	2	3	5	2	11	4	4	4	4	4	4	4	4	4	4	4	4	4	4	4	4	4	4	4	4	4	4	4	4	5	4	4	4	4.25	4	4	4	4	4	4	4	4	4	4	4	4
2	3	2	3	2	3	5	2	11	5	4	4	4	4.25	5	5	5	4	4.75	4	4	4	4	4	4	4	4	4	4	4	4	4	4	4	4	4	4	4	4	4	4	4	4	4	4	4	4	4	4	4
2	3	2	3	2	3	4	2	1	5	4	4	5	4.5	5	4	5	4	4.5	5	4	4	5	4.5	4	3	4	4	3.75	4	4	4	3.9375	4	4	5	4	4.25	4	4	4	4	4	4	4	4	4	4	4	4
1	4	3	2	3	3	1	1	7	5	5	4	4	4.5	4	5	5	5	4.75	4	4	4	4	4	4	4	4	4	4	4	4	4	4	5	5	5	5	5	5	5	5	5	5	5	5	5	5	5	5	5
2	3	2	3	1	3	4	1	2	4	4	4	4	4	5	5	5	5	5	5	5	5	5	5	5	4	5	5	4.75	5	5	5	4.9375	4	4	5	4	4.25	5	4	4	4	4.25	4	5	5	4	4.5	4	5
2	2	1	3	2	2	5	1	10	4	4	3	4	3.75	3	2	4	3	3	4	4	4	3	3.75	4	4	4	5	4.25	5	4	4	4.3125	2	3	3	4	3	3	3	3	4	3.25	5	5	4	3	4.25	3	4
2	2	1	2	1	3	5	1	3	4	5	4	5	4.5	5	5	4	5	4.75	5	4	4	4	4.25	5	5	5	5	5	4	4	4	4.25	5	5	5	5	5	5	4	5	5	4.75	5	4	5	5	4.75	5	5
2	2	1	2	2	3	5	1	4	5	5	5	5	5	5	5	5	5	5	5	5	5	5	5	5	5	5	5	5	5	5	5	5	5	5	5	5	5	5	5	5	5	5	5	5	5	5	5	5	5
1	2	1	2	2	3	5	2	7	4	4	3	4	3.75	4	5	4	4	4.25	3	5	5	4	4.25	4	4	4	5	4.25	5	4	3	4.0625	4	4	5	4	4.25	5	4	4	3	4	4	4	4	4	4	4	4
2	2	1	3	1	3	5	1	9	4	4	4	4	4	4	4	4	4	4	4	4	4	4	4	4	4	4	4	4	4	4	4	4	4	4	4	4	4	4	4	4	4	4	4	4	4	4	4	4	4
2	4	4	1	3	2	1	1	2	5	5	5	5	5	5	5	5	4	4.75	4	4	4	4	4	5	5	5	4	4.75	3	2	2	2.9375	4	4	4	5	4.25	5	5	5	5	5	5	5	5	5	5	5	5
2	3	2	3	2	3	4	1	3	4	4	4	4	4	4	4	4	4	4	4	2	4	4	3.5	4	3	5	5	4.25	5	5	4	4.5625	5	5	4	5	4.75	5	4	5	4	4.5	5	4	5	5	4.75	4	5
2	2	1	2	1	3	4	1	3	5	5	5	5	5	5	5	5	5	5	5	5	5	5	5	5	5	5	5	5	5	5	5	5	5	5	5	5	5	5	5	5	5	5	5	5	5	5	5	5	5
2	3	3	2	2	3	4	1	9	5	5	5	5	5	5	5	5	5	5	5	5	5	5	5	5	5	5	5	5	5	5	5	5	5	5	5	5	5	5	5	5	5	5	5	5	5	5	5	5	5
2	2	1	3	2	1	4	2	10	4	4	4	4	4	4	4	4	4	4	4	4	4	4	4	2	2	2	4	2.5	4	3	2	2.875	4	4	4	4	4	2	3	4	3	3	4	3	4	4	3.75	3	3
2	2	1	3	2	2	1	2	10	5	5	5	5	5	5	5	5	5	5	5	5	5	5	5	5	5	5	5	5	5	4	5	4.75	5	5	5	5	5	4	4	4	4	4	4	4	4	4	4	4	4
2	2	1	3	1	3	2	1	9	4	4	4	4	4	4	4	4	4	4	4	4	4	4	4	4	4	4	4	4	3	4	3	3.5	4	3	4	3	3.5	3	4	3	4	3.5	4	3	4	3	3.5	4	3
2	3	2	2	2	3	5	2	11	4	4	4	4	4	5	5	5	5	5	4	4	3	5	4	4	4	4	4	4	4	4	4	4	4	4	4	4	4	4	4	4	4	4	4	4	4	4	4	4	4
2	2	1	2	2	3	3	1	9	5	5	5	5	5	5	5	5	5	5	5	5	5	5	5	5	5	5	5	5	5	5	5	5	5	5	5	5	5	5	5	5	5	5	5	5	5	5	5	5	5
2	3	2	2	2	3	4	2	8	4	5	4	4	4.25	5	3	5	5	4.5	4	2	2	3	2.75	4	3	3	4	3.5	4	3	3	3.375	5	5	5	5	5	4	3	4	3	3.5	4	4	4	4	4	5	4
2	4	4	3	4	2	4	4	1	5	5	5	5	5	5	4	4	4	4.25	3	4	4	4	3.75	5	5	5	5	5	4	4	5	4.5	5	5	5	5	5	5	5	5	5	5	5	5	5	5	5	5	5
2	2	1	3	2	3	4	1	6	5	4	5	5	4.75	5	5	5	5	5	4	4	4	5	4.25	4	4	4	4	4	4	4	4	4	4	5	4	4	4.25	4	4	4	4	4	4	4	4	4	4	5	4
2	2	1	3	2	3	4	1	7	5	5	5	5	5	5	5	5	4	4.75	5	4	4	4	4.25	5	5	5	5	5	5	5	5	5	5	5	5	5	5	5	4	4	5	4.5	5	5	5	5	5	5	5
2	2	1	2	2	1	1	1	11	4	5	4	5	4.5	5	5	5	5	5	5	4	4	4	4.25	5	5	4	5	4.75	5	4	4	4.4375	5	5	5	5	5	5	5	5	5	5	5	5	4	4	4.5	4	4
2	2	1	2	2	3	4	2	10	5	5	5	5	5	5	5	5	5	5	5	5	5	5	5	5	5	5	5	5	5	5	5	5	5	5	5	5	5	5	5	5	5	5	4	5	5	5	4.75	5	5
2	2	1	3	1	4	1	1	11	4	4	4	4	4	4	4	4	4	4	4	4	4	4	4	4	4	4	4	4	4	4	4	4	4	4	4	4	4	4	4	4	4	4	4	4	4	4	4	4	4
2	3	3	2	3	3	4	1	2	4	4	4	4	4	4	4	4	4	4	4	5	5	5	4.75	4	4	4	4	4	4	4	4	4	4	4	4	4	4	4	4	4	4	4	4	4	4	4	4	4	4
2	2	1	3	3	2	4	1	10	2	4	2	4	3	3	4	4	4	3.75	4	4	3	3	3.5	4	4	4	4	4	4	4	4	4	3	4	4	4	3.75	4	4	4	4	4	4	4	4	4	4	4	4
2	2	1	3	1	1	4	2	2	5	5	4	4	4.5	5	5	5	4	4.75	5	4	5	4	4.5	4	4	5	5	4.5	5	4	4	4.375	5	5	5	5	5	4	4	5	5	4.5	4	5	5	5	4.75	5	5
2	2	1	2	2	3	4	1	7	4	4	4	4	4	3	4	4	4	3.75	4	2	2	3	2.75	4	4	4	4	4	4	3	2	3.25	4	4	4	4	4	4	3	3	3	3.25	3	3	3	3	3	4	4
1	5	5	2	3	2	4	3	2	5	5	4	5	4.75	5	5	5	5	5	5	5	4	5	4.75	5	5	5	5	5	5	5	5	5	5	5	5	5	5	5	5	5	5	5	5	5	5	5	5	5	5
1	3	1	2	2	3	4	1	5	4	4	4	4	4	4	4	4	4	4	5	4	4	4	4.25	4	4	4	4	4	4	4	4	4	4	4	4	4	4	4	4	4	4	4	4	4	4	4	4	4	4
2	2	1	3	2	3	5	1	10	5	5	3	4	4.25	5	5	4	5	4.75	5	4	4	4	4.25	4	4	4	4	4	5	5	4	4.5	4	4	4	4	4	5	4	5	5	4.75	4	5	5	5	4.75	5	5
1	2	1	2	1	4	1	1	10	4	4	5	4	4.25	5	3	5	5	4.5	3	3	3	4	3.25	4	4	4	4	4	3	2	2	2.75	4	4	5	5	4.5	5	5	5	4	4.75	3	5	5	4	4.25	4	4
1	2	1	3	3	4	1	3	5	5	4	5	5	4.75	4	5	4	5	4.5	4	5	4	5	4.5	5	5	5	5	5	5	5	5	5	5	4	5	4	4.5	5	4	5	4	4.5	5	4	5	4	4.5	4	5
2	5	5	1	4	1	3	1	2	4	5	4	4	4.25	5	4	4	4	4.25	5	5	3	4	4.25	4	5	4	5	4.5	5	5	5	4.875	5	5	5	5	5	5	5	5	5	5	5	5	5	5	5	5	5
1	2	1	3	1	4	4	1	7	4	2	4	4	3.5	5	4	5	3	4.25	5	4	5	5	4.75	4	3	5	4	4	4	4	3	3.75	4	4	4	4	4	5	4	5	3	4.25	4	5	5	4	4.5	4	5
2	2	1	2	2	3	4	1	4	4	3	4	3	3.5	4	4	4	3	3.75	3	3	3	3	3	3	3	3	4	3.25	3	3	3	3.0625	4	4	4	3	3.75	3	3	3	4	3.25	4	3	3	3	3.25	4	4
2	2	1	3	2	3	4	2	3	5	5	5	5	5	5	5	5	5	5	5	5	5	5	5	5	5	5	5	5	5	5	5	5	5	5	5	5	5	5	5	5	5	5	5	5	5	5	5	5	5
2	2	1	2	2	3	5	1	2	5	5	5	5	5	5	5	5	5	5	4	4	4	5	4.25	5	5	5	5	5	5	5	5	5	5	5	5	5	5	5	5	5	5	5	5	5	5	5	5	5	5
2	3	3	3	2	3	4	2	3	5	5	5	5	5	4	4	4	3	3.75	5	4	4	4	4.25	5	5	5	4	4.75	5	4	4	4.4375	5	5	4	4	4.5	4	4	4	4	4	3	3	3	3	3	3	3
2	2	1	3	2	3	4	1	4	4	3	3	4	3.5	5	5	5	5	5	4	4	4	4	4	4	3	4	4	3.75	4	3	3	3.4375	4	4	5	4	4.25	4	4	3	3	3.5	3	3	3	3	3	4	4
2	2	1	2	2	3	4	2	3	5	4	4	4	4.25	5	5	5	5	5	5	5	5	5	5	5	5	5	5	5	5	4	4	4.5	4	4	4	4	4	5	5	5	5	5	5	5	5	5	5	5	5
2	2	1	2	2	3	4	1	6	4	5	4	5	4.5	4	5	4	5	4.5	5	4	5	4	4.5	4	5	4	5	4.5	4	5	4	4.375	5	4	5	5	4.75	4	5	4	5	4.5	4	5	4	4	4.25	5	4
2	3	2	2	3	3	4	1	2	5	5	5	5	5	5	5	5	5	5	5	5	5	5	5	5	5	5	5	5	5	5	5	5	5	5	5	5	5	5	5	5	5	5	5	5	5	5	5	5	5
2	2	1	2	2	3	4	1	1	4	4	4	4	4	5	4	4	4	4.25	4	4	2	4	3.5	4	4	4	4	4	4	4	4	4	4	4	4	4	4	4	4	4	4	4	4	4	4	4	4	4	4
1	2	1	2	1	3	4	2	4	5	4	5	4	4.5	5	5	5	5	5	5	2	1	2	2.5	3	3	2	3	2.75	2	2	2	2.1875	4	4	4	4	4	3	3	3	4	3.25	3	3	4	4	3.5	4	4
2	2	1	3	2	3	4	1	6	5	5	5	5	5	4	4	4	4	4	5	5	5	5	5	5	5	5	5	5	5	5	5	5	5	5	5	5	5	5	5	5	5	5	5	5	5	5	5	5	5
2	2	1	4	5	4	5	4	10	5	5	5	5	5	5	5	5	5	5	5	5	5	5	5	5	5	5	5	5	5	5	5	5	5	5	5	5	5	5	5	5	5	5	5	5	5	5	5	5	5
2	2	1	3	2	2	5	2	10	4	4	3	4	3.75	4	4	4	4	4	5	4	4	5	4.5	5	5	5	5	5	5	4	4	4.5	4	4	3	4	3.75	4	4	4	3	3.75	5	5	5	5	5	5	5
2	2	1	3	2	4	4	3	10	4	5	4	5	4.5	5	5	5	5	5	4	4	4	5	4.25	5	5	5	5	5	5	5	5	5	5	5	5	5	5	5	5	4	4	4.5	5	5	5	5	5	5	5
2	2	1	3	2	3	5	2	9	5	5	5	5	5	5	5	5	5	5	5	5	5	5	5	5	5	5	5	5	5	5	5	5	5	5	5	5	5	5	5	5	5	5	5	5	5	5	5	5	5
2	2	1	3	1	3	4	2	10	4	4	4	4	4	4	4	4	4	4	5	5	5	5	5	5	4	4	5	4.5	5	5	5	4.875	5	4	4	4	4.25	4	4	4	4	4	4	4	4	4	4	4	4
2	2	1	3	1	3	3	1	7	5	5	5	5	5	5	5	5	5	5	5	5	5	5	5	5	5	5	5	5	4	4	4	4.25	5	5	5	5	5	5	5	5	5	5	5	5	5	5	5	5	5
2	2	1	2	2	2	5	1	10	4	4	4	4	4	5	4	4	4	4.25	4	4	4	4	4	4	4	4	4	4	4	4	4	4	4	4	4	4	4	4	4	4	4	4	4	4	4	4	4	4	4
2	3	2	2	3	3	4	1	10	5	5	5	5	5	5	5	5	5	5	5	5	5	5	5	5	5	5	5	5	5	5	5	5	5	5	5	5	5	5	5	5	5	5	5	5	5	5	5	5	5
2	2	1	3	1	3	4	1	2	4	4	4	4	4	4	4	4	4	4	2	2	2	2	2	3	3	3	3	3	2	2	2	2.25	4	4	4	4	4	2	4	3	3	3	2	2	2	2	2	2	2
2	2	1	3	2	2	4	2	10	4	4	4	4	4	5	5	5	5	5	5	4	4	5	4.5	5	4	4	4	4.25	4	4	4	4.0625	4	5	4	5	4.5	5	4	5	5	4.75	4	4	4	5	4.25	4	4
2	2	1	2	2	1	5	2	1	5	5	5	5	5	5	4	5	4	4.5	4	4	3	4	3.75	4	3	3	4	3.5	3	3	3	3.125	4	5	5	5	4.75	4	4	4	4	4	4	4	4	4	4	4	4
2	3	3	2	2	3	5	1	2	5	5	5	5	5	5	5	5	5	5	5	5	5	5	5	5	5	5	5	5	5	5	5	5	5	5	5	5	5	5	5	5	5	5	5	5	5	5	5	5	5
2	2	1	3	3	4	3	1	6	5	5	5	5	5	5	5	5	5	5	4	4	4	4	4	5	5	5	5	5	5	5	5	5	5	5	5	4	4.75	4	4	4	5	4.25	5	4	5	4	4.5	5	4
2	2	1	2	2	1	4	2	1	4	4	4	4	4	4	4	4	4	4	3	4	3	4	3.5	3	3	3	3	3	4	3	3	3.25	4	4	4	4	4	4	4	4	4	4	4	4	3	3	3.5	4	4
2	2	1	3	2	2	4	1	10	5	4	3	4	4	4	4	4	4	4	4	4	4	4	4	4	4	4	5	4.25	4	5	5	4.5625	4	4	5	5	4.5	5	5	5	4	4.75	5	5	5	5	5	5	5
1	3	2	2	2	3	1	1	4	4	4	4	4	4	4	4	4	4	4	4	4	4	4	4	4	4	4	4	4	4	4	4	4	4	4	4	4	4	4	4	4	4	4	4	4	4	4	4	4	4
2	2	1	3	1	3	1	1	1	4	5	4	5	4.5	5	4	5	5	4.75	5	4	4	4	4.25	4	5	4	5	4.5	4	4	4	4.125	5	4	4	5	4.5	4	5	4	5	4.5	4	4	4	4	4	4	4
2	3	2	3	2	4	2	1	10	5	5	5	5	5	5	4	5	4	4.5	5	5	5	5	5	4	4	3	4	3.75	5	5	5	4.6875	5	5	5	5	5	4	4	5	4	4.25	5	5	5	4	4.75	4	4
2	2	1	3	1	3	4	1	10	3	4	2	4	3.25	4	3	4	4	3.75	3	2	4	3	3	4	3	4	5	4	4	3	3	3.5	3	4	4	3	3.5	3	4	2	4	3.25	4	3	3	3	3.25	4	3
2	2	1	3	2	2	4	2	1	2	2	2	3	2.25	4	4	4	4	4	4	4	3	4	3.75	2	2	2	2	2	3	3	3	2.75	4	4	4	4	4	2	3	2	4	2.75	4	4	4	4	4	4	4
1	2	1	3	3	4	1	4	10	4	4	4	4	4	4	4	4	4	4	3	3	3	4	3.25	4	3	3	4	3.5	4	3	3	3.375	3	3	3	3	3	4	4	4	4	4	4	4	4	4	4	4	4
2	5	5	4	5	4	5	4	10	1	1	1	1	1	1	1	1	1	1	1	1	1	1	1	1	1	1	1	1	1	1	1	1	1	1	1	1	1	1	1	1	1	1	1	1	1	1	1	1	1
2	4	4	2	3	2	1	1	1	5	5	5	5	5	5	5	5	5	5	5	5	5	5	5	5	5	5	5	5	5	5	5	5	5	5	5	5	5	5	5	5	5	5	5	5	5	5	5	5	5
1	3	1	2	3	1	3	1	4	4	3	2	4	3.25	3	4	3	4	3.5	3	4	3	2	3	1	2	3	4	2.5	5	4	3	3.625	1	2	3	4	2.5	5	4	3	2	3.5	1	2	3	4	2.5	5	4
2	2	1	2	2	3	5	2	2	5	5	5	5	5	5	5	5	5	5	4	4	4	4	4	4	4	4	4	4	5	4	4	4.25	5	5	5	5	5	5	4	5	4	4.5	5	4	4	4	4.25	5	5
2	2	1	2	1	1	4	1	3	5	5	5	5	5	5	5	5	5	5	5	5	5	5	5	5	5	5	5	5	4	4	4	4.25	5	5	5	5	5	4	4	4	4	4	5	5	4	5	4.75	5	4
2	2	1	2	2	3	1	1	7	5	4	3	4	4	4	3	3	4	3.5	4	2	2	3	2.75	2	2	3	5	3	4	3	3	3.25	3	3	4	4	3.5	4	4	3	3	3.5	3	3	3	3	3	3	4
2	3	3	1	2	1	1	1	1	5	5	4	4	4.5	4	4	4	4	4	4	3	3	3	3.25	4	4	4	4	4	4	4	4	4	4	4	4	4	4	4	4	4	4	4	4	4	4	4	4	4	4
2	2	1	2	5	1	1	1	10	3	3	3	3	3	4	4	4	4	4	4	4	4	4	4	4	4	4	4	4	4	4	4	4	4	4	4	4	4	4	4	4	4	4	4	4	4	4	4	4	4
2	2	1	2	2	3	1	1	2	4	4	4	4	4	5	4	4	4	4.25	4	2	3	4	3.25	4	4	4	4	4	4	3	3	3.5	4	4	4	4	4	4	4	4	4	4	5	4	3	3	3.75	4	4
1	2	1	2	1	2	3	2	8	4	4	2	3	3.25	4	5	5	4	4.5	4	3	3	4	3.5	4	3	3	3	3.25	4	3	4	3.5625	3	4	4	4	3.75	5	4	5	2	4	4	4	5	4	4.25	4	5
1	2	1	2	2	1	1	1	1	4	2	3	5	3.5	2	4	4	4	3.5	2	2	4	2	2.5	2	2	4	5	3.25	3	3	3	3.0625	4	4	4	4	4	4	3	2	2	2.75	2	4	4	4	3.5	4	2
1	2	1	2	2	2	4	2	1	4	4	4	4	4	4	4	4	4	4	4	4	4	4	4	4	4	4	4	4	4	4	4	4	4	4	4	4	4	5	4	4	4	4.25	4	4	4	4	4	4	4
1	2	1	2	1	3	4	1	10	5	5	5	5	5	5	5	5	5	5	5	5	5	5	5	3	3	4	5	3.75	5	5	5	4.6875	5	5	5	5	5	5	5	5	5	5	5	5	5	5	5	4	4
[truncated: 23 more columns]
